# Supplementary material for: A lightweight durable full-body electrical stimulation suit for haptic feedback and therapeutic applications
Source: Nat Commun. 2026 Apr 2;17:4764. doi: 10.1038/s41467-026-71171-y (PMC13216600; doi:10.1038/s41467-026-71171-y)
Supplement: Supplementary file 4 — Source Data [file 41467_2026_71171_MOESM4_ESM.xlsx]

## Sheet: Figure 2
	Fig 2e					Fig.2f						Fig.2g							Fig. 2h
	X	Y	X	Y		X	Y	Y	Y	Y		X	Y	X	Y	X	Y		X	Y	X	Y	X	Y
	Strain	Force/width	Strain	Force/width		Frequency	Current density					Strain	Stress	Strain	Stress	Strain	Stress		Frequency	Impedance	Frequency	Impedance	Frequency	Impedance
	Ecoflex-Ag		Ag-PU Conductor				Ag-PU Conductor	Hydrogel	Ionic Hydrogel	DMCH		Hydrogel		Ionic Hydrogel		DMCH			Hydrogel		DMCH		Ionic Hydrogel
	0	0.206	0	0.40733		1	14.636	140.36	211.698	347.637		0	0.00024	0	0.00049	0	0.000368		1000	282.639	1000	22.7839	1000	42.028
	0.327	1.0665	0.318	0.71867		1	16.526	137.72	219.587	353.987		0.02778	0.00015	0.245	0.00149	0.486	0.00159		891.25	286.101	891.25	22.8319	891.25	42.034
	0.781	2.1115	0.784	1.99733		1	15.581	143	215.643	350.812		0.21878	0.0003	0.754	0.00058	1.1625	0.000928		794.33	289.839	794.33	22.8507	794.33	42.0348
	1.195	3.204	1.196	2.60333		10	13.524	140.303	246.012	483.975		0.39578	0.00021	1.183	0.00065	1.776	0.000656		707.95	293.775	707.95	22.8756	707.95	42.074
	1.6	4.146	1.6	4.23933		10	15.414	150.038	254.282	482.169		0.52778	0.00054	1.603	0.00097	2.3955	0.0013		630.96	297.563	630.96	22.8992	630.96	42.083
	1.999	5.3055	2	5.184		10	14.469	145.17	250.147	485.781		0.65622	0.00051	1.986	0.0003	2.994	0.000432		562.34	301.731	562.34	22.94	562.34	42.0786
	2.402	5.757	2.401	6.70467		100	14.0905	141.491	290.829	749.899		0.80033	0.0003	2.402	0.00074	3.591	0.00137		501.19	306.159	501.19	22.9468	501.19	42.0931
	2.802	7.1125	2.802	8.02333		100	15.9701	162.006	319.65	770.616		0.93056	0.00075	2.801	0.00108	4.2165	0.00222		446.68	310.738	446.68	22.9732	446.68	42.1027
	3.2	8.1075	3.201	8.88867		100	15.0303	182.521	305.24	760.258		1.05378	0.00057	3.201	-3e-05	4.803	0.00166		398.11	315.464	398.11	22.9899	398.11	42.1174
	3.6	8.8615	3.6	9.998								1.21522	0.0006	3.606	0.00058	5.391	0.00138		354.81	320.468	354.81	23.0185	354.81	42.1673
	4	9.41	4.002	11.64								1.33156	0.00087	4.008	0.00102	5.9955	0.000568		316.23	325.669	316.23	23.0482	316.23	42.1786
	4.401	10.09	4.402	12.29								1.46011	0.00036	4.408	0.00173	6.588	0.000336		281.84	331.385	281.84	23.07	281.84	42.1954
	4.802	11.1585	4.798	13.5773								1.59022	0.00042	4.799	0.00201	7.203	0.000648		251.19	337.226	251.19	23.1059	251.19	42.231
	5.201	11.629	5.199	15.3407								1.73267	0.00033	5.205	0.00087	7.794	0.00109		223.87	343.279	223.87	23.1354	223.87	42.2471
	5.601	12.4405	5.601	16.1913								1.87156	0.00075	5.594	0.00163	8.406	0.00132		199.53	350.056	199.53	23.1411	199.53	42.2609
	6.002	13.1895	6.002	17.006								1.993	0.00069	6.001	0.00151	8.9985	0.00178		177.83	356.702	177.83	23.163	177.83	42.313
	6.401	13.6755	6.402	18.4733								2.14933	0.00075	6.397	0.00115	9.6045	-0.00032		158.49	364.739	158.49	23.2042	158.49	42.3001
	6.799	14.52	6.8	19.562								2.26211	0.00066	6.8	0.00153	10.2015	0.00124		141.25	372.813	141.25	23.2381	141.25	42.3584
	7.202	14.9935	7.197	20.6627								2.38367	0.00075	7.189	0.0014	10.791	0.00092		125.89	381.429	125.89	23.2484	125.89	42.3989
	7.601	15.7425	7.596	22.088								2.51733	0.00021	7.609	0.00158	11.394	0.000928		112.2	391.427	112.2	23.275	112.2	42.4221
	7.999	16.6545	8.001	23.1433								2.66144	0.00081	8.005	0.00062	11.9865	0.00162		100	401.854	100	23.2958	100	42.4545
	8.401	17.04	8.402	24.052								2.80211	0.00096	8.4	0.00118	12.585	0.000904		89.125	413.613	89.125	23.3212	89.125	42.4837
	8.8	17.4085	8.8	24.9107								2.93056	0.00084	8.802	0.00098	13.203	0.000416		79.433	426.52	79.433	23.3638	79.433	42.5408
	9.201	18.6325	9.202	26.3067								3.09378	0.00057	9.195	0.00102	13.8105	0.00143		70.795	440.874	70.795	23.382	70.795	42.5338
	9.6	18.8845	9.6	26.7473								3.20833	0.0003	9.596	0.0016	14.3985	0.00191		63.096	456.343	63.096	23.4214	63.096	42.6551
	10.003	19.449	10	27.9073								3.32811	0.00045	10	0.00214	15.006	0.00164		56.234	472.727	56.234	23.4417	56.234	42.6998
	10.398	20.0505	10.402	28.5987								3.46522	0.00024	10.397	0.00137	15.5985	0.00141		50.119	492.05	50.119	23.474	50.119	42.7488
	10.794	20.665	10.801	30.0053								3.60067	0.00081	10.81	0.00298	16.1865	0.00224		44.668	512.563	44.668	23.499	44.668	42.7992
	11.202	21.1255	11.201	30.49								3.73611	0.00057	11.204	0.00198	16.815	0.00189		39.811	535.67	39.811	23.5218	39.811	42.8455
	11.601	21.4985	11.598	31.0853								3.85767	0.00069	11.604	0.00176	17.397	0.00182		35.481	560.742	35.481	23.556	35.481	42.9206
	12	22.221	12	32.408								4.01211	0.00078	11.998	0.00179	18.006	0.00286		31.623	588.135	31.623	23.5876	31.623	42.9633
	12.399	22.8575	12.4	33.2187								4.13189	0	12.399	0.00135	18.594	0.00271		28.184	618.043	28.184	23.6235	28.184	43.0358
	12.801	23.442	12.803	33.624								4.25867	0.00045	12.786	0.00239	19.1985	0.0024		25.119	649.957	25.119	23.6492	25.119	43.1297
	13.201	23.478	13.202	34.7313								4.40456	0.00057	13.197	0.00243	19.809	0.00208		22.387	685.862	22.387	23.6889	22.387	43.1814
	13.598	24.0735	13.602	35.3773								4.53644	0.00048	13.604	0.0023	20.4045	0.00334		19.953	724.863	19.953	23.7237	19.953	43.2566
	14.001	24.63	14	36.1587								4.66489	0.00012	13.998	0.00248	20.988	0.00307		17.783	767.33	17.783	23.758	17.783	43.3414
	14.4	24.987	14.399	36.89								4.78989	0.00033	14.405	0.00233	21.6	0.00144		15.849	813.072	15.849	23.8009	15.849	43.4127
	14.801	25.656	14.801	37.3473								4.94789	0.00069	14.797	0.00218	22.1985	0.00306		14.125	863.304	14.125	23.8378	14.125	43.5021
	15.201	26.089	15.203	38.5473								5.06422	0.00084	15.202	0.003	22.7985	0.00209		12.589	917.408	12.589	23.8814	12.589	43.5872
	15.6	26.5055	15.601	39.4687								5.18744	0.00108	15.598	0.00197	23.403	0.00227		11.22	975.709	11.22	23.9286	11.22	43.6808
	16.002	27.1465	16	39.8193								5.33856	0.00063	15.998	0.00276	23.997	0.00298		10	1035.81	10	23.9777	10	43.7443
	16.401	27.441	16.4	40.9247								5.47044	0.00072	16.397	0.00272	24.597	0.00195		8.9125	1103.37	8.9125	24.0305	8.9125	43.8547
	16.799	27.9255	16.8	41								5.60589	0.00114	16.796	0.00302	25.2	0.00274		7.9433	1176.54	7.9433	24.0815	7.9433	43.9411
	17.201	27.977	17.202	42.1307								5.72744	0.00072	17.205	0.00185	25.7985	0.00465		7.0795	1255.5	7.0795	24.1297	7.0795	44.0485
	17.601	28.9345	17.6	42.298								5.87156	0.00099	17.6	0.0031	26.394	0.00336		6.3096	1340.55	6.3096	24.2057	6.3096	44.1343
	18	29.2905	18	43.288								5.99822	0.0009	17.992	0.00372	26.991	0.00358		5.6234	1433.13	5.6234	24.2625	5.6234	44.2437
	18.401	29.6055	18.401	43.982								6.12322	0.00051	18.414	0.0024	27.5955	0.00266		5.0119	1531.41	5.0119	24.3345	5.0119	44.3623
	18.801	29.817	18.803	44.732								6.27778	0.00084	18.807	0.00276	28.197	0.00323		4.4668	1640.31	4.4668	24.4069	4.4668	44.4524
	19.2	30.4765	19.2	44.9093								6.39933	0.00114	19.198	0.00196	28.8015	0.00414		3.9811	1756.97	3.9811	24.4807	3.9811	44.5755
	19.599	30.6615	19.602	45.988								6.52778	0.00072	19.6	0.00278	29.4045	0.00457		3.5481	1882.56	3.5481	24.5715	3.5481	44.7023
	20.001	31.008	20.001	46.2487								6.65967	0.00021	19.994	0.00315	30.009	0.00423		3.1623	2021.79	3.1623	24.6471	3.1623	44.827
	20.401	31.773	20.4	46.9553								6.80033	0.00069	20.39	0.00305	30.606	0.00517		2.8184	2169.77	2.8184	24.7381	2.8184	44.943
	20.801	32.1395	20.802	47.48								6.93922	0.00078	20.803	0.00309	31.191	0.00478		2.5119	2331.45	2.5119	24.8308	2.5119	45.1026
	21.202	32.539	21.196	48.2527								7.066	0.00075	21.199	0.00324	31.8075	0.00477		2.2387	2509.45	2.2387	24.9347	2.2387	45.2599
	21.601	32.7475	21.601	48.6313								7.21178	0.00096	21.606	0.00291	32.394	0.00429		1.9953	2700.72	1.9953	25.0381	1.9953	45.4278
	22	32.9545	22.004	49.592								7.32467	0.00027	22.009	0.00317	33.009	0.00576		1.7783	2908.67	1.7783	25.1382	1.7783	45.6182
	22.395	33.487	22.401	50.0647								7.45833	0.00057	22.401	0.00438	33.5925	0.00457		1.5849	3134.89	1.5849	25.254	1.5849	45.8047
	22.801	33.625	22.8	50.476								7.59378	0.00078	22.796	0.00273	34.2	0.00522		1.4125	3374.99	1.4125	25.3514	1.4125	46.022
	23.201	33.9635	23.202	51.2093								7.73267	0.00036	23.196	0.00267	34.803	0.00452		1.2589	3641.52	1.2589	25.4794	1.2589	46.2502
	23.602	34.2005	23.6	51.46								7.87156	0.00108	23.58	0.00322	35.4	0.00506		1.122	3929.07	1.122	25.6007	1.122	46.4918
	23.999	34.719	24.001	52.524								7.98956	0.00087	24.004	0.00302	36.0045	0.00574		1	4229.93	1	25.7165	1	46.7659
	24.403	34.9135	24.403	53.0647								8.14411	0.0006	24.408	0.00281	36.6	0.00541		0.89125	4569.82	0.89125	25.8897	0.89125	47.1122
	24.801	35.1075	24.8	53.516								8.27078	0.00093	24.801	0.00363	37.1835	0.00645		0.79433	4935.07	0.79433	26.0156	0.79433	47.4391
	25.199	35.8695	25.201	53.8673								8.39411	0.00108	25.211	0.0038	37.794	0.00587		0.70795	5331.95	0.70795	26.2052	0.70795	47.784
	25.599	35.8035	25.602	54.6173								8.52778	0.00063	25.605	0.00323	38.397	0.00646		0.63096	5757.18	0.63096	26.368	0.63096	48.161
	26.002	36.1215	26	55.2087								8.66844	0.00096	26.009	0.00341	38.9985	0.00619		0.56234	6225.69	0.56234	26.5592	0.56234	48.5017
	26.399	36.247	26.402	55.5287								8.80378	0.00075	26.398	0.00347	39.6045	0.00647		0.50119	6730.72	0.50119	26.8386	0.50119	49.0114
	26.799	36.684	26.801	56.3327								8.91667	0.0012	26.804	0.00326	40.2075	0.00575		0.44668	7286.89	0.44668	27.1146	0.44668	49.4902
	27.202	36.863	27.2	56.5793								9.06944	0.00078	27.199	0.00329	40.7985	0.0059		0.39811	7872.45	0.39811	27.423	0.39811	50.0227
	27.602	37.253	27.603	57.478								9.20311	0.0009	27.6	0.00291	41.406	0.00723		0.35481	8510.38	0.35481	27.7671	0.35481	50.4901
	28	37.645	28	57.758								9.33511	0.00081	28.002	0.00358	42.003	0.00653		0.31623	9218.92	0.31623	28.3045	0.31623	51.2879
	28.399	37.908	28.398	58.546								9.46878	0.00102	28.403	0.00348	42.6045	0.00638		0.28184	9975.2	0.28184	28.7531	0.28184	51.9193
	28.801	38.154	28.8	58.8947								9.59722	0.00105	28.804	0.00393	43.1985	0.0077		0.25119	10779	0.25119	29.356	0.25119	52.8225
	29.202	38.344	29.203	59.2893								9.73267	0.00105	29.186	0.00304	43.7865	0.00643		0.22387	11677.9	0.22387	30.0889	0.22387	53.9346
	29.599	39.06	29.602	59.4967								9.85244	0.00069	29.612	0.00349	44.3895	0.00726		0.19953	12629.3	0.19953	30.9274	0.19953	55.1382
	29.993	38.9285	30	59.9433								10.0121	0.00105	29.998	0.0028	44.988	0.00755		0.17783	13696	0.17783	31.8804	0.17783	56.5541
	30.403	39.2215	30.4	60.1233								10.1389	0.00096	30.396	0.00327	45.5835	0.00829		0.15849	14836.9	0.15849	33.1044	0.15849	58.4821
	30.801	39.8625	30.8	60.6873								10.2569	0.00114	30.799	0.00451	46.2045	0.0085		0.14125	15995	0.14125	34.3814	0.14125	60.7809
	31.199	40.099	31.196	61.3247								10.401	0.00096	31.196	0.00268	46.8075	0.00763		0.12589	17352.2	0.12589	35.7038	0.12589	62.7819
	31.6	40.514	31.6	61.492								10.5382	0.00105	31.607	0.00419	47.397	0.00742		0.1122	18772.5	0.1122	37.5238	0.1122	66.2541
	31.999	40.6725	32.001	62.4827								10.6667	0.00048	32	0.00381	48.0045	0.00803		0.1	20333	0.1	39.1853	0.1	69.1922
	32.4	40.953	32.401	62.754								10.7899	0.00093	32.408	0.00415	48.591	0.00826
	32.8	41.4155	32.8	63.6107								10.9513	0.00105	32.802	0.0039	49.1955	0.00809
	33.2	41.5155	33.2	63.686								11.0729	0.00078	33.207	0.00405	49.806	0.00778
	33.6	41.9655	33.6	63.878								11.191	0.00117	33.596	0.00429	50.409	0.0092
	33.997	42.268	34	64.7827								11.3351	0.00102	33.996	0.00265	51.0045	0.00866
	34.399	42.348	34.401	65.0253								11.4618	0.00081	34.399	0.00289	51.6075	0.00866
	34.801	42.605	34.804	65.6587								11.5902	0.00105	34.777	0.00387	52.2045	0.01015
	35.202	42.8885	35.202	65.9993								11.717	0.00081	35.21	0.00424	52.794	0.00801
	35.601	43.271	35.6	66.302								11.8698	0.00111	35.601	0.00414	53.3805	0.00948
	36.001	43.636	35.999	66.7553								12.0034	0.0009	36.007	0.00506	54.003	0.00851
	36.4	44.0715	36.404	67.512								12.1302	0.00081	36.399	0.0044	54.5895	0.00746
	36.801	44.1405	36.8	68.022								12.2864	0.00129	36.799	0.00479	55.203	0.01006
	37.2	44.6985	37.201	67.8507								12.4028	0.00129	37.199	0.00392	55.8	0.00974
	37.601	44.645	37.601	67.9133								12.533	0.00126	37.597	0.00462	56.4045	0.00941
	38.001	44.921	38	69.006								12.6546	0.00135	38.006	0.00539	57.0045	0.0099
	38.399	45.07	38.402	69.284								12.8038	0.00102	38.397	0.00422	57.5955	0.01057
	38.802	45.6795	38.803	69.5807								12.9392	0.00117	38.801	0.00486	58.1925	0.00965
	39.202	45.7655	39.199	69.6473								13.0538	0.00096	39.204	0.00456	58.803	0.01014
	39.602	45.9035	39.6	70.2053								13.2049	0.00114	39.603	0.00533	59.4	0.01074
	40	46.322	40.001	70.8967								13.3333	0.00132	40.006	0.00549	59.9955	0.01009
	40.401	46.0805	40.402	71.1853								13.4652	0.00075	40.397	0.0045	60.603	0.00943
	40.801	46.6165	40.801	71.9607								13.5938	0.00102	40.81	0.00489	61.1805	0.00994
	41.199	46.971	41.201	72.0713								13.7379	0.00105	41.197	0.00431	61.824	0.01054
	41.595	46.7875	41.6	72.32								13.8768	0.00141	41.6	0.00434	62.409	0.01053
	42.001	47.2045	42.003	72.744								13.9879	0.00093	41.996	0.00485	63.009	0.01177
	42.402	47.657	42.399	72.9527								14.1302	0.0012	42.402	0.00452	63.5955	0.00958
	42.801	48.126	42.798	73.45								14.2604	0.00129	42.799	0.00387	64.194	0.01068
	43.198	47.894	43.201	74.0793								14.3993	0.00132	43.197	0.00454	64.797	0.01098
	43.6	48.093	43.602	74.378								14.5312	0.00165	43.598	0.00536	65.3895	0.01121
	44	48.3625	44.001	74.5553								14.6597	0.00117	43.997	0.00458	66.0075	0.0121
	44.4	48.756	44.402	74.94								14.8038	0.00144	44.398	0.00476	66.5955	0.01072
	44.801	48.665	44.798	74.8547								14.9271	0.00111	44.794	0.00541	67.2075	0.01186
	45.201	48.8955	45.201	75.3373								15.0763	0.00141	45.198	0.0047	67.8	0.01086
	45.6	48.9815	45.604	76.104								15.1962	0.00138	45.599	0.00514	68.4045	0.01227
	45.999	49.433	46	76.246								15.3263	0.00159	45.997	0.00532	68.9955	0.01151
	46.403	49.5815	46.4	76.432								15.4652	0.00141	46.411	0.00549	69.573	0.01197
	46.801	49.2885	46.798	76.8353								15.6024	0.00105	46.806	0.00498	70.2105	0.01111
	47.201	49.2635	47.2	77.4473								15.7413	0.00144	47.206	0.00625	70.7955	0.0118
	47.6	47.811	47.601	77.7693								15.8559	0.00135	47.6	0.00503	71.4075	0.01237
	48.001	43.675	48.001	78.116								16.0173	0.0018	48.002	0.00481	72.003	0.01208
	48.402	37.021	48.401	78.066								16.1441	0.00111	48.394	0.00432	72.6135	0.01166
	48.801	-3.7495	48.802	78.578								16.2569	0.00126	48.807	0.00457	73.203	0.01242
	49.196	-2.488	49.204	79.2173								16.3907	0.00129	49.2	0.00537	73.809	0.01218
	49.601	-2.427	49.599	78.8973								16.5278	0.00111	49.601	0.00556	74.394	0.01278
	50	-2.1915	50.002	79.7753								16.6719	0.00159	50.001	0.00521	74.9955	0.01262
	50.403	-2.466	50.401	79.748								16.7917	0.00123	50.402	0.005	75.5955	0.01297
	50.8	-2.549	50.803	80.214								16.9497	0.00183	50.807	0.00544	76.197	0.0123
	51.195	-2.883	51.2	80.864								17.0712	0.00168	51.204	0.00489	76.7955	0.01217
	51.6	-2.3815	51.604	80.682								17.1858	0.00153	51.587	0.00527	77.394	0.01223
	52	-2.5255	52	80.962								17.3299	0.00168	51.998	0.00474	78.0015	0.01348
	52.401	-2.709	52.402	81.3633								17.467	0.00153	52.396	0.00531	78.6105	0.01309
	52.8	-2.336	52.801	81.4993								17.6093	0.00186	52.799	0.00475	79.2105	0.01272
	53.194	-2.264	53.201	82.1133								17.724	0.00141	53.198	0.00452	79.797	0.01298
	53.601	-2.4755	53.597	82.4413								17.8663	0.0015	53.606	0.00691	80.3835	0.0131
	54.001	-2.2075	54	82.684								18.0018	0.00141	54.001	0.00541	80.9955	0.01302
	54.401	-2.5255	54.4	82.4433								18.1284	0.00183	54.407	0.00497	81.5805	0.01211
	54.798	-2.56	54.796	82.6167								18.2708	0.00168	54.799	0.00535	82.2045	0.0141
	55.203	-2.342	55.202	83.5513								18.3993	0.0021	55.204	0.00605	82.7985	0.01307
	55.601	-2.466	55.598	83.6913								18.5382	0.00198	55.598	0.00495	83.415	0.0137
	56	-2.3485	56.001	84.0627								18.6614	0.00162	55.995	0.00628	84.006	0.01368
	56.401	-2.472	56.402	84.2927								18.8073	0.00162	56.392	0.00607	84.612	0.01271
	56.513	-2.1635	56.799	84.3553								18.9358	0.00174	56.796	0.00536	85.194	0.01436
	--	--	57.197	85.1033								19.0503	0.00174	57.202	0.00595	85.7925	0.01374
	--	--	57.602	85.16								19.2031	0.00144	57.605	0.00723	86.388	0.01433
	--	--	58.001	85.3147								19.3368	0.00171	58.009	0.00667	86.997	0.0127
	--	--	58.403	85.8033								19.4722	0.00207	58.398	0.00584	87.6105	0.01594
	--	--	58.802	85.764								19.5886	0.00147	58.804	0.00551	88.1955	0.01395
	--	--	59.2	86.142								19.7291	0.0015	59.197	0.00569	88.8045	0.01494
	--	--	59.597	86.746								19.8802	0.00156	59.604	0.00608	89.4045	0.01434
	--	--	60.002	86.7607								20	0.00234	60	0.00607	89.9985	0.01462
	--	--	60.399	86.7833								20.1407	0.00171	60.4	0.00515	90.5985	0.01551
	--	--	60.798	86.7393								20.2604	0.00198	60.801	0.00655	91.1865	0.01482
	--	--	61.204	87.92								20.401	0.00207	61.207	0.006	91.8045	0.01469
	--	--	61.602	87.824								20.5296	0.00168	61.604	0.00625	92.3865	0.01413
	--	--	62.004	88.2233								20.6614	0.00177	62	0.00638	93.0015	0.0151
	--	--	62.4	88.098								20.7986	0.00183	62.387	0.00559	93.5955	0.01454
	--	--	62.802	88.53								20.9097	0.00201	62.798	0.00552	94.2045	0.01453
	--	--	63.203	88.7767								21.066	0.00165	63.199	0.00542	94.8045	0.01556
	--	--	63.602	89.3873								21.2083	0.00177	63.599	0.00573	95.385	0.01544
	--	--	64	88.9813								21.3472	0.00174	63.998	0.00593	96.0075	0.01506
	--	--	64.4	89.7507								21.4704	0.00162	64.404	0.00653	96.591	0.0159
	--	--	64.801	89.3247								21.592	0.00216	64.8	0.0062	97.1955	0.01586
	--	--	65.2	90.256								21.7361	0.00186	65.203	0.00694	97.791	0.01505
	--	--	65.601	90.1933								21.8541	0.00168	65.593	0.00673	98.403	0.01603
	--	--	65.999	90.4947								22.0087	0.00234	66.003	0.00666	99	0.01582
	--	--	66.398	90.7327								22.1337	0.00177	66.397	0.00611	99.606	0.01628
	--	--	66.795	90.6993								22.2569	0.00204	66.795	0.00631	100.21	0.01622
	--	--	67.203	91.0233								22.3907	0.0021	67.202	0.00547	100.794	0.01554
	--	--	67.6	91.42								22.5278	0.00225	67.599	0.00644	101.397	0.01706
	--	--	68.003	91.6227								22.6788	0.00222	68.005	0.00663	101.981	0.01516
	--	--	68.399	91.5247								22.7917	0.0021	68.404	0.00648	102.597	0.01561
	--	--	68.802	92.16								22.9427	0.00252	68.808	0.00679	103.2	0.01559
	--	--	69.196	92.3853								23.0747	0.00201	69.199	0.00676	103.781	0.01766
	--	--	69.6	92.3833								23.1962	0.00234	69.597	0.00628	104.415	0.01585
	--	--	69.998	92.8827								23.3299	0.00186	69.993	0.00552	105.004	0.01647
	--	--	70.4	92.5087								23.4618	0.00234	70.395	0.00639	105.608	0.0169
	--	--	70.801	93.616								23.6059	0.00222	70.804	0.00595	106.197	0.01784
	--	--	71.2	93.2547								23.724	0.00252	71.198	0.00589	106.802	0.01657
	--	--	71.6	94.0947								23.8784	0.00231	71.607	0.00678	107.388	0.01618
	--	--	72.002	93.7167								24.0087	0.00171	71.998	0.00679	107.994	0.01714
	--	--	72.4	94.26								24.1232	0.0024	72.402	0.00658	108.599	0.0168
	--	--	72.801	94.4773								24.2621	0.00195	72.8	0.00684	109.192	0.01634
	--	--	73.2	94.9267								24.3993	0.00258	73.184	0.00688	109.808	0.01758
	--	--	73.603	94.7093								24.5451	0.00261	73.606	0.00633	110.4	0.01857
	--	--	74.004	95.202								24.6528	0.00222	73.998	0.00597	111.012	0.01774
	--	--	74.402	95.0807								24.7917	0.00216	74.408	0.00641	111.579	0.01722
	--	--	74.798	95.5033								24.9444	0.00231	74.796	0.00641	112.21	0.01742
	--	--	75.197	95.5533								25.0677	0.00264	75.21	0.00754	112.796	0.0165
	--	--	75.604	95.848								25.2083	0.00234	75.604	0.0072	113.395	0.01752
	--	--	75.999	95.8687								25.3351	0.00198	76.002	0.00757	113.988	0.01639
	--	--	76.401	96.4807								25.467	0.0021	76.396	0.00669	114.608	0.01781
	--	--	76.799	96.1407								25.5886	0.00195	76.796	0.00721	115.21	0.01806
	--	--	77.199	96.5667								25.7327	0.00267	77.197	0.00602	115.808	0.01756
	--	--	77.604	96.7								25.8768	0.0024	77.594	0.00688	116.418	0.01864
	--	--	78	96.792								25.9896	0.00234	78.002	0.0073	117.003	0.01782
	--	--	78.398	96.8927								26.1389	0.00219	78.398	0.00618	117.594	0.01727
	--	--	78.799	97.3253								26.2726	0.00231	78.782	0.00783	118.185	0.01792
	--	--	79.202	97.58								26.401	0.00285	79.203	0.00745	118.787	0.01794
	--	--	79.6	98.3467								26.5243	0.00228	79.605	0.00976	119.385	0.01786
	--	--	80.003	98.0647								26.6632	0.00201	80	0.00761	119.973	0.01764
	--	--	80.398	97.8687								26.8073	0.00246	80.396	0.00763	120.606	0.01902
	--	--	80.796	98.4553								26.9201	0.0027	80.799	0.00725	121.207	0.01942
	--	--	81.201	98.6627								27.0763	0.00216	81.197	0.0067	121.808	0.01937
	--	--	81.598	98.8673								27.2031	0.00258	81.605	0.00797	122.404	0.01834
	--	--	82	99.3913								27.3281	0.003	82.003	0.00679	123	0.01766
	--	--	82.401	99.6427								27.4618	0.00225	82.405	0.00733	123.593	0.0187
	--	--	82.802	99.6113								27.599	0.00258	82.806	0.00691	124.192	0.01903
	--	--	83.193	99.732								27.743	0.00222	83.201	0.00713	124.803	0.01814
			83.603	99.8887								27.8524	0.00246	83.602	0.00706	125.397	0.01861
			84	99.8933								27.9948	0.00273	83.992	0.00791	126.004	0.01938
			84.401	100.253								28.1354	0.00234	84.379	0.00616	126.597	0.0182
			84.802	100.957								28.2726	0.00306	84.8	0.00745	127.206	0.0197
			85.203	101.183								28.4062	0.00291	85.206	0.00707	127.784	0.01842
			85.597	101.126								28.5312	0.00282	85.6	0.00779	128.412	0.01961
			86	101.04								28.6736	0.00246	86.006	0.00803	128.995	0.01938
			86.402	101.452								28.7812	0.00246	86.402	0.00724	129.595	0.01893
			86.801	101.924								28.9323	0.00261	86.802	0.0076	130.198	0.02002
			87.203	102.075								29.0763	0.00303	87.203	0.00719	130.792	0.02062
			87.601	102.244								29.191	0.00261	87.599	0.00797	131.406	0.02039
			87.999	102.288								29.3299	0.0024	88.003	0.00775	132	0.02086
			88.402	102.486								29.467	0.00279	88.394	0.00823	132.609	0.01874
			88.801	102.722								29.6041	0.00297	88.8	0.00781	133.202	0.01986
			89.198	102.848								29.7152	0.00234	89.206	0.00693	133.797	0.0197
			89.601	103.057								29.8524	0.00279	89.6	0.00818	134.395	0.01961
			90	103.285								29.9982	0.00276	89.991	0.00832	134.988	0.01998
			90.396	103.015								30.1354	0.00276	90.408	0.00766	135.603	0.02098
			90.804	104.037								30.2864	0.00282	90.803	0.00758	136.178	0.0204
			91.2	103.679								30.408	0.00246	91.197	0.00686	136.821	0.0201
			91.601	103.974								30.533	0.00297	91.603	0.00778	137.399	0.02047
			92.003	103.905								30.651	0.00249	91.994	0.0076	138.009	0.02077
			92.399	104.131								30.8038	0.00321	92.406	0.00774	138.597	0.01903
			92.792	104.179								30.9427	0.00285	92.801	0.00738	139.198	0.02085
			93.2	104.762								31.0538	0.00306	93.209	0.00826	139.8	0.01878
			93.601	104.797								31.1997	0.00279	93.605	0.00871	140.387	0.01993
			94.002	105.273								31.3386	0.00285	93.998	0.00784	140.999	0.02042
			94.398	105.361								31.4774	0.00264	94.398	0.0073	141.599	0.02053
			94.801	105.177								31.592	0.00258	94.792	0.00764	142.206	0.02019
			95.196	105.771								31.7257	0.00303	95.204	0.00798	142.8	0.01966
			95.602	105.909								31.8716	0.00273	95.589	0.0078	143.405	0.02149
			95.998	105.47								31.993	0.00273	96.014	0.00793	143.981	0.02041
			96.401	106.461								32.1423	0.00285	96.407	0.00716	144.6	0.0215
			96.798	106.35								32.2691	0.00321	96.802	0.0082	145.2	0.02178
			97.2	106.329								32.3993	0.00285	97.205	0.00798	145.792	0.02038
			97.6	106.951								32.5296	0.00285	97.599	0.00843	146.407	0.02151
			98	107.119								32.6684	0.00306	97.999	0.00757	147	0.02038
			98.401	106.962								32.8056	0.00288	98.391	0.00799	147.606	0.02146
			98.799	106.973								32.9167	0.00312	98.793	0.00769	148.202	0.02134
			99.203	107.808								33.066	0.003	99.194	0.008	148.812	0.02197
			99.6	107.183								33.2049	0.00279	99.604	0.00822	149.406	0.02218
			100	107.9								33.3368	0.00249	100.003	0.00787	149.999	0.02278
			100.401	107.881								33.4618	0.00261	100.401	0.00803	150.599	0.02167
			100.802	108.184								33.599	0.00282	100.807	0.00863	151.188	0.02065
			101.203	108.349								33.743	0.00348	101.185	0.00882	151.804	0.0213
			101.6	108.276								33.8577	0.00282	101.609	0.00792	152.379	0.02271
			102.001	108.88								34	0.00261	101.994	0.00801	153.018	0.02155
			102.403	109.227								34.1371	0.00348	102.4	0.00745	153.601	0.02199
			102.801	109.34								34.2726	0.00282	102.796	0.00822	154.198	0.02241
			103.2	109.421								34.3976	0.00306	103.198	0.0081	154.802	0.02222
			103.599	109.311								34.526	0.00312	103.61	0.00846	155.388	0.02218
			104	110.023								34.6788	0.00315	104.007	0.0076	155.999	0.0231
			104.395	109.779								34.7951	0.00324	104.41	0.00829	156.595	0.02198
			104.801	109.858								34.9358	0.00327	104.801	0.00872	157.203	0.02331
			105.201	110.326								35.066	0.00324	105.192	0.00768	157.808	0.02331
			105.598	110.648								35.1927	0.00297	105.584	0.00765	158.412	0.02312
			106.003	110.349								35.3368	0.00324	105.995	0.00848	159.001	0.02266
			106.402	110.928								35.4722	0.00309	106.401	0.00839	159.605	0.02134
			106.794	111.053								35.6129	0.00321	106.787	0.00825	160.202	0.02261
			107.201	111.455								35.7274	0.00342	107.211	0.00819	160.78	0.02251
			107.602	111.455								35.868	0.003	107.604	0.00837	161.415	0.02268
			108.001	111.619								36.0069	0.00333	108.001	0.0088	161.994	0.02262
			108.401	111.759								36.1268	0.00327	108.398	0.00785	162.607	0.02338
			108.801	112.102								36.2639	0.00327	108.799	0.008	163.198	0.02398
			109.19	112.246								36.3976	0.00264	109.201	0.0086	163.8	0.02389
			109.602	112.765								36.5417	0.00327	109.598	0.00933	164.399	0.02304
			110.001	113.034								36.6562	0.00333	109.999	0.00864	164.999	0.02357
			110.4	112.518								36.7969	0.00357	110.396	0.00744	165.599	0.02194
			110.802	113.289								36.9392	0.0039	110.809	0.00813	166.19	0.02295
			111.2	113.055								37.059	0.00333	111.203	0.009	166.803	0.02325
			111.595	113.057								37.1979	0.00294	111.615	0.00889	167.395	0.02282
			112.003	113.498								37.3316	0.00366	111.997	0.00881	167.995	0.02331
			112.4	113.805								37.4791	0.0033	112.404	0.00815	168.601	0.02247
			112.8	114.066								37.592	0.00345	112.797	0.00791	169.188	0.02401
			113.203	113.835								37.7257	0.00351	113.199	0.00898	169.809	0.02332
			113.6	114.104								37.875	0.00342	113.602	0.00909	170.406	0.02262
			113.994	113.889								37.993	0.00357	113.999	0.00866	171.003	0.02292
			114.4	114.321								38.1354	0.00315	114.403	0.00814	171.591	0.02343
			114.799	114.649								38.2604	0.00318	114.806	0.00888	172.206	0.02333
			115.2	114.963								38.3907	0.00288	115.205	0.00952	172.792	0.02279
			115.602	115.009								38.5157	0.0033	115.598	0.00866	173.401	0.02472
			115.998	114.921								38.6597	0.00345	115.997	0.00924	173.999	0.0237
			116.393	115.289								38.8021	0.0036	116.395	0.00902	174.597	0.02518
			116.801	116.108								38.9167	0.00324	116.802	0.00888	175.204	0.02399
			117.201	116.041								39.0712	0.00339	117.209	0.00892	175.796	0.02372
			117.604	116.239								39.2118	0.00339	117.58	0.00935	176.401	0.02374
			118.001	116.774								39.3541	0.00345	118.009	0.00939	176.991	0.02407
			118.401	116.628								39.4688	0.00342	118.402	0.00834	177.583	0.02403
			118.796	116.839								39.5938	0.00351	118.805	0.00877	178.203	0.02426
			119.2	116.81								39.7379	0.00324	119.199	0.00924	178.81	0.02389
			119.599	117.006								39.8577	0.00363	119.6	0.00903	179.401	0.02414
			119.999	117.223								40.0018	0.00381	119.999	0.00898	180.005	0.02435
			120.4	117.363								40.1337	0.00354	120.397	0.00911	180.597	0.02434
			120.8	117.658								40.2639	0.00369	120.8	0.00838	181.198	0.02426
			121.197	117.988								40.3958	0.0039	121.204	0.00849	181.8	0.02522
			121.602	118.241								40.5278	0.00369	121.599	0.0091	182.393	0.02403
			122.002	118.415								40.6753	0.00366	121.998	0.00983	183.006	0.0237
			122.399	118.377								40.7951	0.00372	122.405	0.00893	183.588	0.02458
			122.799	118.741								40.9427	0.00345	122.79	0.00908	184.208	0.02504
			123.2	119.415								41.0694	0.00324	123.205	0.00947	184.794	0.02468
			123.597	119.192								41.1962	0.00333	123.6	0.00903	185.401	0.02525
			124	118.943								41.3333	0.0036	123.998	0.00932	186	0.0239
			124.401	119.907								41.4652	0.00375	124.405	0.00926	186.593	0.02588
			124.801	119.942								41.6111	0.00339	124.801	0.01002	187.204	0.02614
			125.201	119.986								41.7257	0.00372	125.214	0.00939	187.786	0.02483
			125.6	120.157								41.868	0.00375	125.598	0.00911	188.397	0.02478
			125.999	120.191								42.0052	0.00336	126.009	0.00979	189.001	0.02495
			126.402	120.55								42.1284	0.00333	126.403	0.00906	189.597	0.02555
			126.801	120.445								42.2657	0.00381	126.796	0.00923	190.215	0.02475
			127.201	120.859								42.3907	0.0036	127.195	0.00921	190.814	0.02539
			127.601	121.152								42.5364	0.00357	127.595	0.0089	191.409	0.02578
			127.994	121.183								42.6597	0.00348	128.005	0.00924	191.993	0.02528
			128.402	121.511								42.8021	0.0033	128.387	0.00942	192.597	0.02561
			128.8	121.645								42.9392	0.0039	128.815	0.00906	193.18	0.02496
			129.199	121.946								43.0521	0.00399	129.202	0.00908	193.798	0.0249
			129.6	122.239								43.1997	0.00315	129.606	0.00922	194.379	0.02539
			130	122.579								43.3386	0.00396	129.999	0.00924	195.009	0.02652
			130.394	122.709								43.4809	0.00393	130.397	0.00906	195.609	0.0262
			130.802	122.591								43.5938	0.00348	130.796	0.00905	196.2	0.02659
			131.202	122.961								43.7327	0.00336	131.194	0.00883	196.804	0.02566
			131.6	122.825								43.875	0.00402	131.603	0.0093	197.397	0.02602
			131.999	123.547								43.9913	0.00375	131.997	0.00865	198	0.02628
			132.399	123.162								44.1319	0.00348	132.416	0.00923	198.581	0.02618
			132.792	123.532								44.2569	0.00348	132.8	0.00899	199.197	0.02589
			133.2	123.977								44.3958	0.00378	133.204	0.00893	199.796	0.02624
			133.6	123.977								44.5296	0.0036	133.599	0.00989	200.394	0.02662
			134.001	124.639								44.6736	0.00345	133.986	0.00955	201	0.02654
			134.402	124.451								44.816	0.00402	134.404	0.00863	201.591	0.0267
			134.8	124.332								44.9253	0.00369	134.794	0.00999	202.21	0.02632
			135.194	124.949								45.066	0.00375	135.202	0.00967	202.779	0.02635
			135.601	125.389								45.1962	0.00366	135.6	0.0088	203.403	0.02554
			136.001	125.039								45.3386	0.00417	136.003	0.01043	203.995	0.02557
			136.399	125.314								45.467	0.00402	136.397	0.00865	204.594	0.02544
			136.8	125.774								45.5938	0.00384	136.8	0.01003	205.194	0.02674
			137.199	125.515								45.7396	0.0042	137.2	0.0094	205.796	0.02658
			137.599	125.929								45.8577	0.00342	137.594	0.00966	206.403	0.0267
			138	126.378								46.0069	0.00405	138.001	0.00975	206.988	0.02642
			138.4	126.067								46.1371	0.00381	138.392	0.0085	207.609	0.02656
			138.8	126.591								46.2657	0.00381	138.803	0.00928	208.192	0.0261
			139.2	126.869								46.3976	0.0039	139.2	0.01031	208.802	0.02681
			139.598	126.979								46.526	0.00426	139.587	0.00976	209.397	0.02698
			139.995	127.521								46.6736	0.00375	140.008	0.00945	210.001	0.02765
			140.399	127.209								46.7882	0.00405	140.403	0.00899	210.588	0.02594
			140.8	127.435								46.934	0.0039	140.802	0.00937	211.216	0.0269
			141.202	128.149								47.0747	0.00453	141.195	0.00919	211.809	0.02738
			141.6	127.924								47.2031	0.00375	141.603	0.00925	212.403	0.02698
			142.001	128.221								47.3333	0.00381	141.995	0.00915	213.006	0.02753
			142.394	128.223								47.4479	0.00399	142.397	0.00986	213.597	0.02788
			142.8	128.283								47.5972	0.00408	142.808	0.00911	214.192	0.02796
			143.203	129.129								47.7222	0.00414	143.205	0.01062	214.794	0.0275
			143.6	128.645								47.868	0.00408	143.604	0.00955	215.394	0.02748
			144.001	129.349								48.0069	0.00429	143.994	0.01033	216.018	0.02774
			144.401	129.067								48.1319	0.00366	144.398	0.01051	216.589	0.02758
			144.793	129.798								48.2743	0.00396	144.799	0.00927	217.21	0.02838
			145.202	129.549								48.401	0.00402	145.2	0.00928	217.786	0.02714
			145.602	130.091								48.5451	0.00387	145.601	0.01003	218.4	0.02774
			146.002	130.179								48.6546	0.0042	146.003	0.00932	218.981	0.02758
			146.401	130.218								48.7917	0.00414	146.405	0.01	219.594	0.02758
			146.8	130.101								48.9444	0.00393	146.804	0.01016	220.197	0.02715
			147.203	130.321								49.0677	0.00387	147.203	0.01047	220.791	0.02784
			147.601	130.899								49.1997	0.00393	147.601	0.01039	221.401	0.02838
			148	130.799								49.3263	0.00384	148.002	0.00921	222.001	0.02883
			148.4	131.069								49.4757	0.00387	148.395	0.00943	222.617	0.02817
			148.8	131.305								49.5954	0.00414	148.805	0.01033	223.203	0.02804
			149.198	131.796								49.7309	0.00432	149.197	0.00955	223.802	0.02788
			149.601	131.181								49.8768	0.00429	149.6	0.00984	224.397	0.02869
			150.002	132.283								49.9896	0.00444	150.004	0.00976	224.995	0.02823
			150.4	131.664								50.1284	0.00339	150.4	0.00966	225.591	0.02742
			150.801	132.047								50.2604	0.00369	150.786	0.00992	226.184	0.02805
			151.198	132.561								50.4149	0.00408	151.203	0.00983	226.779	0.02737
			151.597	132.523								50.5278	0.00417	151.599	0.00956	227.407	0.02757
			152.001	132.876								50.6546	0.00399	151.991	0.00987	228.007	0.02853
			152.399	133.125								50.8142	0.00399	152.398	0.00904	228.606	0.02802
			152.801	133.294								50.9288	0.00405	152.801	0.01	229.204	0.02825
			153.2	133.311								51.0677	0.00387	153.207	0.01042	229.803	0.02862
			153.6	133.633								51.1979	0.00408	153.61	0.01054	230.394	0.02933
			154	133.419								51.342	0.00417	154.006	0.01035	230.993	0.02938
			154.401	134.103								51.4618	0.00396	154.399	0.01028	231.593	0.02865
			154.8	134.084								51.5938	0.00393	154.789	0.01023	232.214	0.02881
			155.203	134.556								51.7448	0.00405	155.205	0.00943	232.803	0.0299
			155.6	134.878								51.8559	0.00465	155.593	0.00972	233.411	0.029
			156	134.882								52	0.0045	156.003	0.01065	234.005	0.02896
			156.394	134.395								52.1337	0.00405	156.384	0.00973	234.6	0.02853
			156.802	134.788								52.2726	0.00399	156.81	0.01031	235.18	0.02822
			157.201	135.024								52.3958	0.00459	157.204	0.01061	235.798	0.02851
			157.602	135.542								52.5243	0.00456	157.602	0.00997	236.407	0.03003
			157.999	135.534								52.6806	0.00444	158.004	0.01013	236.983	0.02857
			158.398	135.747								52.7986	0.00426	158.402	0.00973	237.601	0.02904
			158.794	135.958								52.9427	0.00438	158.804	0.01074	238.198	0.02867
			159.2	136.269								53.066	0.00453	159.196	0.00967	238.803	0.03022
			159.604	136.602								53.1927	0.00456	159.6	0.01029	239.397	0.0288
			160.002	136.328								53.3281	0.00429	159.997	0.0103	240.003	0.02942
			160.4	136.595								53.4652	0.00453	160.399	0.01073	240.606	0.03011
			160.8	136.769								53.6198	0.00411	160.803	0.00987	241.194	0.03014
			161.199	136.842								53.7222	0.00372	161.201	0.01053	241.802	0.02995
			161.603	137.411								53.8577	0.00468	161.608	0.01043	242.389	0.03035
			162.002	137.761								54.0052	0.00432	161.996	0.00989	243	0.02862
			162.398	137.914								54.1407	0.00426	162.405	0.01049	243.581	0.02851
			162.802	138.039								54.2726	0.00429	162.791	0.01058	244.221	0.02928
			163.2	137.899								54.3923	0.00447	163.2	0.01021	244.809	0.02969
			163.6	138.067								54.5417	0.00426	163.6	0.01079	245.403	0.03037
			164.001	138.426								54.658	0.00441	163.991	0.011	246.005	0.02989
			164.401	138.369								54.7986	0.00441	164.407	0.01094	246.593	0.02976
			164.801	138.631								54.941	0.00435	164.799	0.00998	247.197	0.02993
			165.202	138.767								55.059	0.00453	165.204	0.01094	247.792	0.03058
			165.598	139.159								55.1927	0.00429	165.597	0.01049	248.395	0.02994
			165.996	139.03								55.3281	0.00435	166.002	0.01036	248.993	0.02999
			166.402	139.377								55.4861	0.00459	166.398	0.00976	249.601	0.02972
			166.801	139.966								55.5902	0.00423	166.804	0.01095	250.203	0.0308
			167.203	139.826								55.7222	0.00441	167.195	0.01109	250.798	0.02972
			167.599	139.985								55.875	0.00441	167.607	0.01011	251.395	0.03064
			167.999	140.099								55.9966	0.00429	168.011	0.01098	251.97	0.02914
			168.395	139.968								56.1319	0.0048	168.404	0.01145	252.609	0.02952
			168.8	140.57								56.2604	0.00426	168.805	0.01061	253.206	0.03068
			169.201	140.394								56.408	0.00426	169.198	0.01	253.803	0.03031
			169.604	140.777								56.526	0.00429	169.596	0.0102	254.403	0.03148
			170.001	141.228								56.6614	0.00435	170.002	0.00941	255.006	0.03126
			170.401	141.211								56.809	0.00453	170.4	0.01002	255.605	0.03128
			170.803	141.355								56.9167	0.00435	170.804	0.01089	256.195	0.03056
			171.2	141.541								57.0451	0.00438	171.2	0.01102	256.817	0.03165
			171.6	141.541								57.1927	0.00435	171.599	0.01092	257.394	0.0309
			172	141.623								57.3716	0.00465	171.997	0.01091	258	0.03119
			172.4	142.116								57.4774	0.00435	172.406	0.01048	258.596	0.03208
			172.799	142.647								57.5902	0.00477	172.781	0.01116	259.195	0.03107
			173.2	142.641								57.7379	0.00444	173.206	0.01091	259.805	0.03102
			173.6	142.521								57.8559	0.00465	173.597	0.0099	260.396	0.03231
			174.003	142.684								57.9982	0.00438	173.995	0.01041	261.021	0.03098
			174.4	142.947								58.1302	0.00402	174.405	0.01026	261.597	0.03082
			174.8	143.391								58.2743	0.00462	174.799	0.01104	262.202	0.03116
			175.2	143.181								58.3976	0.0042	175.209	0.01216	262.788	0.03142
			175.603	143.453								58.5278	0.00441	175.609	0.01124	263.389	0.03206
			176	143.453								58.6858	0.00465	176.006	0.01166	264	0.03079
			176.4	143.817								58.7917	0.00444	176.397	0.01058	264.604	0.03124
			176.801	143.89								58.9306	0.00447	176.797	0.01058	265.203	0.03122
			177.201	144.31								59.0677	0.00483	177.198	0.01011	265.813	0.03231
			177.602	144.588								59.2118	0.00462	177.599	0.01057	266.397	0.03279
			178	144.354								59.3281	0.00477	177.996	0.01056	266.99	0.03177
			178.4	144.596								59.4497	0.00456	178.411	0.01086	267.594	0.03124
			178.799	144.96								59.6146	0.00453	178.806	0.01125	268.187	0.0311
			179.201	144.671								59.7257	0.00501	179.202	0.01055	268.784	0.03206
			179.6	145.018								59.8629	0.0045	179.605	0.01154	269.408	0.03266
			179.995	145.102								60.0018	0.00462	180	0.0113	270.005	0.03281
			180.401	145.209								60.1407	0.00447	180.39	0.01076	270.606	0.03173
			180.802	145.501								60.2621	0.0045	180.797	0.01086	271.199	0.0315
			181.201	145.812								60.3907	0.00474	181.198	0.01118	271.809	0.03263
			181.6	145.563								60.5469	0.00462	181.606	0.01031	272.401	0.032
			182	145.998								60.658	0.00465	182.005	0.01136	273.014	0.03263
			182.395	145.846								60.8003	0.00465	182.408	0.01074	273.589	0.0319
			182.804	146.523								60.9392	0.00483	182.799	0.01039	274.192	0.03295
			183.2	146.397								61.0712	0.00483	183.205	0.01149	274.791	0.03266
			183.599	146.571								61.1979	0.00423	183.6	0.01098	275.399	0.03254
			184.001	147.055								61.3177	0.00474	183.995	0.01066	276.006	0.03278
			184.4	147.108								61.4809	0.00411	184.401	0.01079	276.609	0.03174
			184.798	146.631								61.599	0.00492	184.791	0.01124	277.188	0.03217
			185.202	147.735								61.7309	0.00486	185.199	0.01112	277.81	0.03142
			185.6	147.864								61.8716	0.00522	185.604	0.01064	278.406	0.03242
			186.001	148.027								61.9966	0.00525	186.004	0.01109	278.993	0.03234
			186.404	148.261								62.1268	0.00486	186.402	0.01048	279.589	0.03135
			186.796	147.883								62.2587	0.00441	186.798	0.01046	280.192	0.03291
			187.199	148.269								62.4201	0.0051	187.2	0.01069	280.797	0.0327
			187.603	148.815								62.5296	0.00477	187.6	0.01107	281.389	0.03272
			188	148.689								62.658	0.00504	188.001	0.01048	282.002	0.03332
			188.401	148.629								62.8108	0.00489	188.393	0.01124	282.604	0.03316
			188.8	149.315								62.934	0.00489	188.796	0.01094	283.191	0.0322
			189.197	148.871								63.059	0.00498	189.204	0.01094	283.797	0.03254
			189.599	149.394								63.191	0.00519	189.608	0.01223	284.388	0.03275
			190.002	149.561								63.3524	0.00477	190.006	0.01153	284.994	0.0332
			190.4	149.394								63.4704	0.00516	190.401	0.01076	285.584	0.03297
			190.801	149.617								63.5954	0.00486	190.804	0.01172	286.209	0.03391
			191.201	150.085								63.7379	0.00513	191.195	0.01036	286.81	0.03365
			191.6	149.991								63.8559	0.00513	191.602	0.01114	287.404	0.03366
			191.997	150.541								63.993	0.00462	191.998	0.0107	288.006	0.03341
			192.4	150.307								64.1302	0.00474	192.401	0.01124	288.594	0.033
			192.799	150.221								64.283	0.00525	192.799	0.01137	289.203	0.03254
			193.203	150.883								64.3993	0.00516	193.2	0.01145	289.789	0.03402
			193.601	151.139								64.5191	0.00513	193.598	0.01186	290.392	0.03378
			193.999	151.339								64.6667	0.00474	193.994	0.01101	291.005	0.03369
			194.392	151.337								64.7986	0.00477	194.4	0.01103	291.594	0.035
			194.8	151.349								64.9392	0.00507	194.79	0.01136	292.207	0.03373
			195.201	151.655								65.0642	0.0048	195.206	0.01109	292.8	0.03271
			195.601	151.709								65.2049	0.0054	195.601	0.0118	293.391	0.03361
			195.999	152.039								65.3316	0.0051	196.006	0.01162	294.012	0.03346
			196.4	152.145								65.4566	0.00435	196.405	0.01105	294.589	0.03286
			196.802	152.827								65.6059	0.00525	196.805	0.01176	295.202	0.03385
			197.201	152.012								65.7309	0.00513	197.206	0.01198	295.788	0.03402
			197.6	152.819								65.8629	0.00525	197.595	0.01192	296.404	0.03394
			198.001	152.225								66	0.00486	198.007	0.01138	296.995	0.0338
			198.402	153.211								66.1441	0.00474	198.393	0.01094	297.606	0.03471
			198.801	152.904								66.2552	0.00522	198.801	0.0114	298.195	0.03458
			199.2	153								66.3698	0.00462	199.196	0.01114	298.808	0.03447
			199.598	153.282								66.5347	0.00507	199.607	0.01194	299.401	0.03388
			200.001	154.166								66.6701	0.00486	200.002	0.01121	299.99	0.0338
			200.402	153.558								66.8124	0.00495	200.406	0.0119	300.594	0.03438
			200.803	154.417								66.9444	0.00519	200.806	0.01221	301.18	0.03398
			201.196	153.905								67.0763	0.00519	201.199	0.01131	301.785	0.03412
			201.599	154.001								67.1979	0.00471	201.601	0.01116	302.396	0.03467
			202.001	154.477								67.3194	0.00522	201.992	0.01127	303.007	0.03479
			202.4	154.062								67.4809	0.00495	202.4	0.0113	303.6	0.03422
			202.804	154.611								67.599	0.0051	202.799	0.01113	304.197	0.03482
			203.2	154.701								67.7274	0.00552	203.2	0.01217	304.8	0.03418
			203.596	154.991								67.8716	0.00528	203.6	0.01197	305.389	0.03487
			204.003	154.561								68.0034	0.00498	204.003	0.01182	305.997	0.03498
			204.403	155.102								68.1337	0.00537	204.408	0.01143	306.587	0.03462
			204.8	155.591								68.2569	0.00534	204.798	0.01144	307.199	0.03505
			205.202	155.619								68.4062	0.00561	205.204	0.01136	307.794	0.03501
			205.6	155.917								68.5278	0.00555	205.59	0.01183	308.411	0.0354
			206.001	155.855								68.6597	0.00504	205.982	0.01178	309.006	0.03526
			206.403	156.431								68.8073	0.00561	206.401	0.01131	309.579	0.03505
			206.8	155.867								68.9306	0.0051	206.795	0.01177	310.212	0.03346
			207.201	155.865								69.0642	0.00507	207.204	0.01204	310.793	0.03494
			207.602	156.465								69.191	0.00489	207.603	0.01223	311.396	0.03432
			208.001	156.693								69.3472	0.00528	208.003	0.01225	311.991	0.03566
			208.399	156.31								69.4652	0.00564	208.404	0.01119	312.596	0.03508
			208.801	157.031								69.5868	0.00501	208.815	0.01196	313.2	0.03534
			209.2	156.891								69.7379	0.00492	209.198	0.01199	313.797	0.03572
			209.602	156.947								69.8646	0.00537	209.6	0.01223	314.403	0.03552
			210.004	157.301								70.0018	0.00531	210	0.01179	315	0.03522
			210.399	156.937								70.1302	0.00504	210.4	0.01263	315.608	0.03554
			210.802	157.221								70.2691	0.00519	210.808	0.01181	316.187	0.03535
			211.201	157.495								70.3958	0.00507	211.207	0.01237	316.806	0.03563
			211.6	157.388								70.526	0.00528	211.593	0.01232	317.385	0.0355
			212.001	157.981								70.6788	0.00561	212.001	0.01112	317.969	0.03463
			212.401	157.485								70.7969	0.00498	212.399	0.01178	318.604	0.03473
			212.8	158.165								70.9323	0.00531	212.803	0.0123	319.206	0.03681
			213.202	158.305								71.0624	0.00546	213.199	0.01185	319.806	0.03554
			213.601	158.255								71.2066	0.00465	213.598	0.01188	320.399	0.03592
			214.001	158.178								71.3351	0.00525	214.002	0.0124	321.006	0.0354
			214.401	158.431								71.4497	0.00534	214.403	0.0122	321.597	0.0356
			214.803	159.007								71.6024	0.00519	214.797	0.01225	322.203	0.03567
			215.2	159.085								71.7343	0.00543	215.198	0.01229	322.797	0.03545
			215.595	158.926								71.8732	0.00573	215.596	0.01195	323.409	0.03663
			215.997	158.995								72.0018	0.00537	215.997	0.01171	324.003	0.03572
			216.4	159.545								72.1284	0.00513	216.397	0.01172	324.601	0.03619
			216.802	159.559								72.2587	0.00507	216.797	0.01236	325.195	0.03623
			217.204	159.526								72.3871	0.00534	217.202	0.01252	325.794	0.03653
			217.598	159.785								72.5521	0.00537	217.604	0.01267	326.375	0.036
			217.993	159.714								72.6736	0.00522	218.009	0.0121	327.007	0.0357
			218.401	159.739								72.8021	0.0048	218.402	0.01231	327.601	0.03623
			218.804	160.211								72.9306	0.00549	218.808	0.01219	328.195	0.0365
			219.203	160.514								73.066	0.00579	219.199	0.01143	328.803	0.03694
			219.6	159.975								73.2049	0.00477	219.609	0.01189	329.406	0.03681
			220.001	160.468								73.3263	0.0054	219.997	0.01203	330.009	0.0387
			220.404	160.125								73.4704	0.00528	220.394	0.01151	330.608	0.03639
			220.802	161.053								73.5938	0.00543	220.803	0.01178	331.197	0.03717
			221.2	160.493								73.724	0.00537	221.197	0.01145	331.797	0.03669
			221.602	161.239								73.8663	0.00531	221.608	0.01281	332.389	0.03659
			222.002	161.166								74.0052	0.00549	222.001	0.01242	332.991	0.03583
			222.4	161.4								74.1337	0.00528	222.393	0.01211	333.592	0.03661
			222.8	161.057								74.2534	0.00516	222.806	0.01134	334.206	0.03661
			223.198	161.17								74.4184	0.00555	223.198	0.01249	334.772	0.03674
			223.6	161.636								74.533	0.00543	223.601	0.01291	335.415	0.03724
			224.003	161.597								74.658	0.0054	223.995	0.01226	336.006	0.0363
			224.401	161.488								74.8021	0.00549	224.405	0.01207	336.6	0.03774
			224.799	161.573								74.9374	0.00531	224.798	0.01329	337.204	0.03714
			225.201	161.866								75.0694	0.00519	225.218	0.01171	337.788	0.03669
			225.6	162.125								75.1927	0.00552	225.605	0.01241	338.403	0.0374
			226.002	162.47								75.3333	0.00576	226.004	0.01236	338.993	0.03782
			226.4	162.157								75.4549	0.00519	226.401	0.01222	339.616	0.03782
			226.802	162.453								75.5799	0.00471	226.788	0.01228	340.197	0.03781
			227.2	162.361								75.7361	0.00531	227.198	0.01238	340.798	0.03722
			227.603	162.708								75.8698	0.00537	227.594	0.01194	341.412	0.03742
			228.001	162.161								76.0087	0.00537	227.996	0.01209	341.998	0.03829
			228.401	162.463								76.1337	0.00537	228.403	0.0128	342.608	0.03738
			228.803	162.527								76.276	0.00519	228.808	0.01305	343.188	0.03809
			229.202	162.844								76.3993	0.00573	229.205	0.01293	343.81	0.0364
			229.602	162.773								76.5226	0.00549	229.603	0.01252	344.397	0.03751
			230.001	162.539								76.6701	0.00552	229.999	0.01199	344.997	0.0376
			230.397	162.591								76.7986	0.0054	230.387	0.01274	345.594	0.03744
			230.802	163.481								76.9374	0.00549	230.802	0.01338	346.194	0.0377
			231.201	163.003								77.0642	0.00531	231.193	0.01247	346.809	0.03818
			231.601	163.023								77.2049	0.00552	231.601	0.01264	347.389	0.03776
			231.999	163.477								77.3333	0.00534	232.002	0.01259	347.997	0.03813
			232.399	162.969								77.4549	0.0057	232.407	0.01289	348.588	0.03767
			232.803	163.715								77.6059	0.00585	232.807	0.01224	349.19	0.03866
			233.202	163.636								77.7291	0.00525	233.197	0.01234	349.797	0.03893
			233.6	163.824								77.8646	0.00579	233.608	0.01159	350.396	0.03822
			234.001	163.832								77.9982	0.00528	233.998	0.01163	351.01	0.03802
			234.4	163.924								78.1407	0.00552	234.406	0.01144	351.587	0.03829
			234.802	163.939								78.2691	0.00549	234.789	0.01247	352.215	0.03832
			235.202	164.668								78.3871	0.00516	235.204	0.01227	352.796	0.03798
			235.6	164.127								78.5364	0.0057	235.601	0.01284	353.401	0.03771
			236.003	164.672								78.6667	0.00549	236.002	0.01277	353.991	0.0384
			236.402	163.979								78.8038	0.00528	236.402	0.01147	354.601	0.03781
			236.802	164.342								78.9358	0.00531	236.807	0.01199	355.202	0.03833
			237.202	164.443								79.066	0.00525	237.202	0.01261	355.808	0.03863
			237.599	164.716								79.1979	0.00549	237.594	0.01224	356.411	0.03887
			238.001	164.854								79.3177	0.00588	238.004	0.01303	357.003	0.03882
			238.402	164.952								79.4774	0.00585	238.392	0.01081	357.6	0.03878
			238.8	165.458								79.6024	0.00558	238.796	0.01271	358.188	0.03836
			239.199	164.873								79.7274	0.0057	239.204	0.01238	358.797	0.03919
			239.602	165.257								79.868	0.0057	239.606	0.01237	359.396	0.03837
			240.001	165.878								80.0052	0.0057	240.001	0.01266	359.973	0.03836
			240.401	165.447								80.1337	0.00564	240.403	0.01272	360.611	0.03838
			240.8	165.481								80.2534	0.00528	240.803	0.0133	361.204	0.03951
			241.198	166.003								80.408	0.00549	241.196	0.01255	361.81	0.03895
			241.591	165.548								80.5347	0.00579	241.605	0.01233	362.4	0.03912
			242.003	165.867								80.6597	0.00594	242	0.01254	363.007	0.03878
			242.401	166.173								80.8038	0.00558	242.403	0.01199	363.592	0.03999
			242.804	166.388								80.9374	0.00552	242.8	0.01212	364.194	0.0377
			243.201	166.337								81.0712	0.00561	243.197	0.01292	364.793	0.03866
			243.599	166.574								81.1962	0.0057	243.602	0.01224	365.385	0.03874
			244	167.113								81.3402	0.00579	243.994	0.01232	366.007	0.03925
			244.401	166.751								81.4618	0.00579	244.416	0.01256	366.596	0.03927
			244.8	166.791								81.592	0.00549	244.797	0.01255	367.204	0.03943
			245.2	167.225								81.7396	0.00576	245.201	0.01285	367.798	0.03877
			245.603	167.711								81.8716	0.00528	245.598	0.01271	368.399	0.04005
			246	167.113								82.0069	0.00579	246.007	0.01284	368.991	0.0394
			246.401	167.861								82.125	0.00549	246.405	0.0126	369.596	0.038
			246.8	167.343								82.276	0.00603	246.803	0.01354	370.191	0.0387
			247.202	167.702								82.3993	0.00579	247.203	0.01349	370.791	0.03958
			247.6	168.141								82.5226	0.00558	247.602	0.01295	371.408	0.04018
			248	167.52								82.6719	0.00537	248.007	0.01214	372.002	0.03961
			248.4	167.892								82.8003	0.00627	248.385	0.01228	372.613	0.04001
			248.802	168.218								82.9306	0.00561	248.797	0.01225	373.206	0.03991
			249.202	168.809								83.059	0.00588	249.197	0.01284	373.801	0.03992
			249.601	168.745								83.2066	0.00555	249.6	0.01365	374.401	0.04028
			250	168.503								83.3333	0.00534	250.006	0.01271	374.995	0.03946
			250.4	168.517								83.4549	0.00603	250.408	0.01272	375.597	0.04
			250.801	168.755								83.6077	0.00567	250.808	0.01294	376.17	0.04046
			251.2	168.935								83.7327	0.00552	251.197	0.01328	376.808	0.03994
			251.599	169.279								83.8646	0.006	251.601	0.01254	377.4	0.03877
			251.999	169.063								83.9948	0.00591	251.996	0.01325	378.007	0.04083
			252.403	169.313								84.1407	0.00531	252.399	0.01257	378.599	0.04
			252.802	169.526								84.2657	0.00558	252.787	0.01378	379.215	0.03962
			253.199	169.857								84.3854	0.0057	253.202	0.01221	379.798	0.03986
			253.6	169.825								84.5417	0.00603	253.609	0.01331	380.388	0.0396
			254.001	169.9								84.6597	0.006	254.007	0.01369	380.981	0.03906
			254.402	170.082								84.7899	0.006	254.41	0.01336	381.594	0.04048
			254.803	170.088								84.9323	0.00594	254.801	0.01295	382.202	0.03998
			255.2	170.137								85.0712	0.00585	255.199	0.01311	382.794	0.04038
			255.599	170.32								85.191	0.0057	255.606	0.01235	383.411	0.04047
			256.001	170.203								85.309	0.00579	255.998	0.01304	383.995	0.04074
			256.401	170.329								85.4843	0.00591	256.395	0.01249	384.6	0.04058
			256.801	170.928								85.6146	0.00609	256.802	0.01393	385.204	0.04058
			257.199	170.679								85.7396	0.00609	257.207	0.01362	385.791	0.03985
			257.601	171.185								85.8593	0.00558	257.601	0.01329	386.396	0.04086
			257.999	170.663								85.9948	0.00582	258.01	0.01339	386.986	0.04036
			258.403	170.916								86.1337	0.00582	258.397	0.01397	387.594	0.0392
			258.801	171.478								86.2604	0.00576	258.802	0.01354	388.192	0.04029
			259.202	171.524								86.4149	0.00576	259.198	0.01339	388.808	0.04107
			259.604	171.204								86.533	0.00582	259.6	0.01336	389.401	0.04047
			260.002	171.81								86.6562	0.00618	259.996	0.01342	390	0.04154
			260.401	171.473								86.8003	0.00561	260.399	0.0131	390.6	0.0403
			260.799	171.814								86.941	0.00591	260.8	0.01357	391.187	0.04124
			261.2	172.182								87.0711	0.00609	261.192	0.01337	391.801	0.04172
			261.6	171.683								87.1892	0.00594	261.607	0.01338	392.375	0.04035
			262.003	172.429								87.3438	0.00582	262.002	0.01326	393.014	0.04141
			262.399	163.316								87.467	0.0057	262.404	0.01329	393.597	0.04017
			262.8	161.918								87.5954	0.00615	262.798	0.01309	394.203	0.04101
			263.203	161.513								87.7361	0.00564	263.199	0.01289	394.801	0.04074
			263.602	161.402								87.8698	0.00615	263.601	0.01362	395.392	0.04118
			264.002	161.089								88.0017	0.00573	264.009	0.01359	396.006	0.04178
			264.399	160.98								88.125	0.00633	264.406	0.01414	396.591	0.04166
			264.797	160.838								88.2847	0.00615	264.798	0.01388	397.192	0.04237
			265.197	160.915								88.401	0.00606	265.203	0.0136	397.791	0.04026
			265.602	160.93								88.5191	0.00609	265.594	0.01342	398.404	0.04186
			266	160.117								88.6719	0.00615	266.006	0.01316	398.994	0.04188
			266.402	158.961								88.8038	0.00594	266.404	0.01312	399.6	0.04226
			266.798	143.566								88.9374	0.00621	266.786	0.01412	400.195	0.04156
			267.199	-6.392								89.0572	0.006	267.207	0.01402	400.772	0.04223
			267.594	-2.842								89.2066	0.00564	267.602	0.01354	401.403	0.0415
			268	-2.59533								89.3333	0.006	268.01	0.01399	401.994	0.04098
			268.4	-3.31								89.4549	0.00567	268.4	0.01367	402.596	0.04178
			268.801	-3.23267								89.6093	0.00606	268.808	0.01405	403.194	0.04058
			269.2	-2.96933								89.7343	0.00615	269.196	0.0132	403.803	0.04262
			269.601	-2.67733								89.8593	0.00636	269.6	0.01354	404.409	0.04234
			270.002	-2.65								89.9948	0.00618	270.001	0.01316	405.006	0.04161
			270.402	-3.33333								90.1614	0.00615	270.396	0.01303	405.609	0.04113
			270.803	-2.982								90.2691	0.00618	270.805	0.01357	406.191	0.04169
			271.2	-2.74								90.3768	0.00645	271.195	0.01382	406.806	0.04154
			271.601	-2.94867								90.533	0.00612	271.609	0.01336	407.388	0.04194
			272	-2.96733								90.6701	0.00621	271.996	0.01458	407.986	0.04089
			272.403	-2.94								90.8021	0.00579	272.403	0.01267	408.596	0.04158
			272.803	-2.928								90.9271	0.00633	272.801	0.0133	409.161	0.04243
			273.201	-3.404								91.0729	0.00612	273.194	0.01361	409.809	0.04211
			273.6	-3.026								91.1979	0.00621	273.597	0.01362	410.404	0.0423
			274.002	-3.08467								91.3194	0.00609	273.999	0.01407	411.007	0.04178
			274.4	-2.90867								91.4827	0.00594	274.403	0.01361	411.592	0.04122
			274.801	-3.22867								91.5972	0.00615	274.809	0.01297	412.206	0.0427
			275.2	-3.00533								91.7204	0.00561	275.212	0.01455	412.785	0.04298
			275.6	-2.82733								91.8611	0.00627	275.606	0.01266	413.396	0.04286
			276.003	-2.78333								92.0069	0.00639	276.003	0.01306	413.985	0.04196
			276.403	-2.982								92.1389	0.00612	276.399	0.01337	414.587	0.04136
			276.799	-3.13667								92.2552	0.00597	276.792	0.01272	415.209	0.04202
			277.201	-3.22267								92.408	0.00669	277.202	0.01317	415.798	0.04362
			277.601	-2.94								92.5364	0.00609	277.585	0.01326	416.413	0.04296
			277.827	-2.52								92.6649	0.00609	278.009	0.01374	417.002	0.04245
												92.7986	0.00588	278.401	0.01284	417.592	0.0428
												92.9322	0.00588	278.806	0.01369	418.199	0.042
												93.059	0.00594	279.204	0.01443	418.801	0.04227
												93.1858	0.00579	279.602	0.01353	419.389	0.0419
												93.3524	0.00672	279.998	0.01449	419.997	0.04318
												93.4722	0.00648	280.397	0.01325	420.6	0.04257
												93.592	0.00606	280.802	0.01396	421.206	0.04298
												93.7257	0.00618	281.195	0.0145	421.809	0.04226
												93.8698	0.00606	281.6	0.01418	422.409	0.04173
												94.0139	0.00654	281.995	0.01385	423.002	0.04275
												94.1267	0.00597	282.402	0.01364	423.591	0.04251
												94.2673	0.00633	282.8	0.01455	424.192	0.04326
												94.3906	0.00654	283.208	0.01397	424.796	0.04345
												94.5173	0.00618	283.608	0.01359	425.401	0.04219
												94.6701	0.00585	283.996	0.01417	425.988	0.04358
												94.8056	0.00618	284.4	0.01307	426.612	0.0431
												94.941	0.00672	284.795	0.01462	427.211	0.04287
												95.0642	0.0063	285.205	0.01438	427.796	0.04302
												95.2152	0.00675	285.597	0.01362	428.406	0.0423
												95.3368	0.00624	286.009	0.01465	428.993	0.043
												95.4566	0.0063	286.407	0.01354	429.589	0.04336
												95.5989	0.00627	286.796	0.01303	430.19	0.04322
												95.7327	0.00597	287.201	0.0138	430.797	0.04314
												95.8732	0.00612	287.597	0.0139	431.404	0.04394
												95.9982	0.00654	288.001	0.01358	431.993	0.04366
												96.1441	0.00654	288.385	0.01423	432.604	0.04389
												96.2656	0.00636	288.81	0.0149	433.192	0.04309
												96.3889	0.00642	289.203	0.01334	433.796	0.04317
												96.5399	0.00654	289.608	0.01545	434.375	0.04313
												96.6667	0.00642	290	0.01364	435.014	0.04288
												96.7969	0.00657	290.404	0.01457	435.601	0.04297
												96.9288	0.0066	290.802	0.01434	436.199	0.04462
												97.0781	0.00648	291.197	0.01367	436.809	0.04418
												97.2049	0.00618	291.604	0.01379	437.396	0.04455
												97.3194	0.00609	292.002	0.01361	438.012	0.04435
												97.4688	0.00627	292.408	0.01403	438.6	0.04182
												97.6024	0.00636	292.8	0.01385	439.203	0.04406
												97.7343	0.0069	293.203	0.01466	439.794	0.0441
												97.8577	0.00585	293.592	0.01366	440.385	0.04405
												98	0.0063	294.001	0.01413	441	0.04405
												98.1371	0.00624	294.404	0.01388	441.592	0.04443
												98.2587	0.00618	294.793	0.01455	442.212	0.04372
												98.4097	0.00651	295.202	0.01401	442.777	0.04384
												98.5347	0.00606	295.601	0.01453	443.411	0.04411
												98.6614	0.00636	296.007	0.01386	443.994	0.044
												98.7917	0.00633	296.402	0.01422	444.597	0.04274
												98.934	0.00648	296.81	0.0145	445.194	0.04381
												99.0799	0.00666	297.211	0.0147	445.782	0.04348
												99.1979	0.0066	297.6	0.01446	446.413	0.0451
												99.3333	0.00639	298.002	0.01418	446.99	0.04528
												99.4618	0.00579	298.389	0.01358	447.612	0.0454
												99.5938	0.00606	298.8	0.0137	448.195	0.04447
												99.7327	0.00636	299.181	0.01453	448.809	0.04425
												99.8611	0.00645	299.615	0.01415	449.403	0.04466
												100.005	0.00636	300.008	0.01385	449.998	0.04433
												100.128	0.00612	300.408	0.01428	450.596	0.04416
												100.278	0.00645	300.809	0.01506	451.19	0.04511
												100.399	0.00618	301.195	0.01476	451.806	0.0443
												100.521	0.00639	301.601	0.01432	452.399	0.04472
												100.665	0.00639	301.983	0.0138	453.002	0.04556
												100.802	0.00612	302.395	0.01431	453.599	0.0443
												100.937	0.00666	302.802	0.01423	454.207	0.04478
												101.057	0.00681	303.204	0.01437	454.805	0.04546
												101.207	0.00675	303.609	0.01473	455.392	0.046
												101.339	0.00639	304.006	0.01491	455.995	0.04465
												101.46	0.00639	304.406	0.01448	456.587	0.04502
												101.608	0.00684	304.793	0.01413	457.199	0.0454
												101.736	0.0066	305.211	0.01468	457.808	0.04494
												101.865	0.00612	305.599	0.01453	458.412	0.04536
												101.991	0.00639	306	0.0141	458.988	0.04466
												102.139	0.00642	306.398	0.01379	459.609	0.04502
												102.274	0.00678	306.796	0.01473	460.203	0.04534
												102.391	0.00657	307.202	0.01417	460.791	0.04445
												102.538	0.00651	307.598	0.01538	461.401	0.04608
												102.66	0.00687	308.004	0.01415	461.983	0.04494
												102.799	0.00612	308.395	0.01404	462.603	0.04514
												102.934	0.00672	308.803	0.01431	463.199	0.04605
												103.076	0.00654	309.198	0.01429	463.793	0.04604
												103.205	0.00669	309.597	0.01462	464.403	0.04574
												103.318	0.00627	310.001	0.01526	464.995	0.04477
												103.464	0.00663	310.391	0.01448	465.601	0.04481
												103.592	0.00663	310.815	0.01475	466.199	0.04543
												103.724	0.00684	311.204	0.0152	466.796	0.04679
												103.861	0.00639	311.607	0.01472	467.401	0.04605
												104.016	0.0066	311.997	0.01388	468.012	0.04543
												104.153	0.00684	312.403	0.01405	468.6	0.04589
												104.259	0.00642	312.794	0.01459	469.202	0.04563
												104.398	0.00678	313.202	0.01481	469.805	0.04582
												104.535	0.00654	313.602	0.01441	470.389	0.04577
												104.665	0.0069	313.997	0.01504	470.998	0.04688
												104.8	0.00594	314.407	0.01426	471.592	0.04554
												104.931	0.00648	314.8	0.01438	472.2	0.04516
												105.069	0.00699	315.206	0.01451	472.793	0.04674
												105.189	0.00678	315.597	0.01413	473.397	0.04558
												105.345	0.00654	315.992	0.01531	473.998	0.04622
												105.469	0.00663	316.396	0.0142	474.608	0.04609
												105.59	0.00666	316.804	0.01554	475.187	0.04784
												105.731	0.00597	317.204	0.01547	475.798	0.04606
												105.872	0.0066	317.597	0.01622	476.401	0.04658
												106.009	0.00663	318.016	0.01542	476.99	0.04629
												106.12	0.00702	318.402	0.01416	477.592	0.04698
												106.266	0.00675	318.802	0.01511	478.197	0.04666
												106.403	0.00672	319.203	0.01467	478.808	0.04714
												106.526	0.0066	319.606	0.0145	479.403	0.04654
												106.667	0.00687	319.999	0.01451	479.998	0.04574
												106.8	0.00642	320.398	0.01558	480.603	0.04617
												106.932	0.0066	320.802	0.01466	481.206	0.04602
												107.056	0.00651	321.2	0.01439	481.798	0.04641
												107.212	0.00645	321.608	0.01542	482.389	0.04585
												107.342	0.00675	322	0.01514	482.988	0.04574
												107.458	0.00696	322.407	0.01465	483.575	0.04645
												107.601	0.00648	322.794	0.01427	484.199	0.0463
												107.733	0.00693	323.195	0.01499	484.808	0.04706
												107.872	0.00663	323.598	0.01542	485.409	0.04614
												107.998	0.00669	323.991	0.01438	486.009	0.04714
												108.146	0.00684	324.404	0.01489	486.594	0.04634
												108.267	0.00714	324.801	0.01586	487.192	0.04683
												108.382	0.00684	325.215	0.01523	487.774	0.04662
												108.533	0.00699	325.605	0.0154	488.396	0.04746
												108.668	0.00696	326.008	0.01558	488.988	0.04674
												108.807	0.00678	326.396	0.01443	489.6	0.04689
												108.932	0.00681	326.797	0.01446	490.204	0.04788
												109.066	0.00648	327.191	0.01527	490.808	0.04676
												109.203	0.00669	327.597	0.01488	491.404	0.04766
												109.323	0.00696	328.007	0.01556	491.97	0.04784
												109.467	0.0066	328.4	0.01509	492.611	0.04709
												109.602	0.0066	328.807	0.01525	493.19	0.04603
												109.738	0.00666	329.203	0.01596	493.793	0.04766
												109.861	0.00702	329.607	0.01599	494.391	0.04766
												110	0.00705	330.001	0.01486	494.994	0.04814
												110.141	0.00624	330.4	0.01487	495.6	0.04794
												110.257	0.00675	330.799	0.015	496.199	0.04702
												110.406	0.0069	331.191	0.01499	496.809	0.04849
												110.536	0.00654	331.604	0.01526	497.392	0.04774
												110.665	0.00633	331.999	0.0154	497.997	0.04777
												110.793	0.00642	332.403	0.0156	498.58	0.04738
												110.927	0.00675	332.79	0.01544	499.192	0.04828
												111.073	0.00669	333.211	0.01525	499.797	0.04732
												111.189	0.0066	333.604	0.01499	500.384	0.04822
												111.335	0.00642	333.996	0.01545	501.017	0.04898
												111.472	0.00663	334.399	0.01553	501.6	0.04814
												111.59	0.00675	334.795	0.01563	502.207	0.0497
												111.729	0.00699	335.201	0.01566	502.797	0.04755
												111.877	0.00735	335.598	0.01615	503.399	0.04775
												112.009	0.00666	336.007	0.01632	503.993	0.04681
												112.12	0.00657	336.4	0.01503	504.597	0.0478
												112.273	0.00675	336.802	0.01518	505.207	0.04743
												112.406	0.00678	337.201	0.01555	505.798	0.04855
												112.519	0.0066	337.597	0.01577	506.401	0.04852
												112.654	0.00663	338	0.01554	506.997	0.04788
												112.795	0.00753	338.403	0.01541	507.603	0.04863
												112.936	0.00699	338.809	0.01523	508.191	0.04757
												113.054	0.00681	339.201	0.0153	508.776	0.04866
												113.21	0.00687	339.608	0.01589	509.396	0.04737
												113.354	0.00663	340.005	0.01628	509.995	0.0485
												113.467	0.00657	340.4	0.01591	510.603	0.04843
												113.597	0.00681	340.803	0.01573	511.199	0.0481
												113.729	0.00732	341.192	0.01469	511.809	0.04852
												113.873	0.00672	341.602	0.0161	512.397	0.04791
												113.993	0.00651	341.995	0.0154	513.01	0.04945
												114.132	0.00708	342.404	0.01576	513.592	0.04873
												114.271	0.00714	342.799	0.01553	514.196	0.0481
												114.384	0.00714	343.195	0.01552	514.797	0.04866
												114.531	0.0069	343.592	0.01642	515.386	0.04758
												114.674	0.00696	344.003	0.01635	516.01	0.04914
												114.811	0.00711	344.401	0.01509	516.594	0.04785
												114.927	0.00714	344.795	0.0154	517.187	0.04853
												115.064	0.00717	345.204	0.01579	517.803	0.0483
												115.21	0.00687	345.599	0.01587	518.412	0.04834
												115.332	0.00687	346.005	0.01551	518.994	0.04903
												115.472	0.00711	346.41	0.01548	519.582	0.04795
												115.597	0.00654	346.804	0.01573	520.192	0.04961
												115.729	0.00705	347.206	0.01644	520.789	0.04982
												115.854	0.00702	347.604	0.0157	521.403	0.04866
												116.002	0.00711	348.004	0.0155	522.008	0.04869
												116.148	0.00678	348.391	0.01589	522.612	0.04975
												116.259	0.00717	348.785	0.01548	523.203	0.04934
												116.401	0.00693	349.206	0.01552	523.797	0.05038
												116.531	0.00663	349.607	0.01622	524.394	0.04842
												116.663	0.00684	350.009	0.01551	524.999	0.04882
												116.795	0.00711	350.408	0.0163	525.585	0.04891
												116.932	0.00693	350.803	0.01568	526.192	0.04928
												117.085	0.00705	351.191	0.0155	526.8	0.04929
												117.194	0.00732	351.598	0.01567	527.403	0.05011
												117.337	0.00684	351.995	0.01586	528.009	0.04937
												117.467	0.00708	352.406	0.01508	528.597	0.04881
												117.597	0.00669	352.803	0.01578	529.206	0.04964
												117.729	0.0075	353.202	0.01657	529.797	0.04898
												117.868	0.00684	353.608	0.01568	530.389	0.04986
												118.017	0.00687	354.001	0.0162	530.992	0.05014
												118.123	0.00711	354.395	0.0156	531.591	0.04826
												118.267	0.00705	354.802	0.016	532.205	0.04962
												118.401	0.00678	355.208	0.01696	532.804	0.05022
												118.533	0.00699	355.595	0.01538	533.4	0.0499
												118.667	0.00705	355.996	0.01564	534.005	0.04964
												118.793	0.00675	356.399	0.01591	534.611	0.04966
												118.937	0.00717	356.801	0.01625	535.202	0.04923
												119.059	0.00708	357.205	0.01663	535.791	0.04908
												119.208	0.00702	357.601	0.01634	536.4	0.04985
												119.335	0.00702	358.012	0.01711	536.985	0.04874
												119.462	0.00672	358.401	0.01608	537.606	0.05073
												119.601	0.00726	358.801	0.01599	538.203	0.05085
												119.727	0.00669	359.193	0.01611	538.802	0.05002
												119.873	0.00693	359.6	0.01576	539.399	0.04909
												119.986	0.00675	359.995	0.01569	539.994	0.04956
												120.127	0.00726	360.408	0.01615	540.601	0.04976
												120.271	0.00708	360.806	0.0163	541.2	0.04942
												120.392	0.00684	361.202	0.01628	541.778	0.05
												120.531	0.00744	361.606	0.01582	542.394	0.04962
												120.654	0.00699	362	0.01634	543.006	0.05117
												120.806	0.00717	362.403	0.01562	543.597	0.0504
												120.932	0.0075	362.797	0.01605	544.206	0.05097
												121.076	0.00708	363.195	0.01582	544.806	0.05142
												121.205	0.00678	363.599	0.01555	545.4	0.0503
												121.321	0.00687	364	0.01626	546.009	0.05046
												121.464	0.00633	364.407	0.01572	546.594	0.04994
												121.592	0.00723	364.797	0.01731	547.2	0.05035
												121.734	0.0069	365.204	0.01677	547.787	0.04978
												121.847	0.00696	365.579	0.01591	548.403	0.05088
												121.983	0.00705	366.009	0.01665	549.003	0.05076
												122.156	0.00711	366.402	0.01524	549.594	0.05159
												122.274	0.0069	366.797	0.01633	550.212	0.05187
												122.411	0.00705	367.207	0.01602	550.804	0.0507
												122.529	0.00672	367.606	0.01627	551.403	0.05192
												122.668	0.00708	368.01	0.01635	551.986	0.05071
												122.799	0.00684	368.4	0.016	552.598	0.05036
												122.934	0.0072	368.81	0.01659	553.196	0.0518
												123.076	0.00681	369.198	0.01674	553.798	0.05022
												123.186	0.00693	369.595	0.01672	554.41	0.05022
												123.333	0.00738	370.001	0.01558	555.012	0.05207
												123.47	0.00726	370.391	0.01622	555.607	0.05121
												123.609	0.00708	370.807	0.0169	556.192	0.05079
												123.733	0.00693	371.196	0.01599	556.797	0.05151
												123.859	0.00708	371.605	0.01678	557.391	0.04966
												124.01	0.00699	372.004	0.01614	557.986	0.051
												124.123	0.00708	372.402	0.01725	558.597	0.05141
												124.267	0.00726	372.798	0.01703	559.2	0.05112
												124.401	0.00678	373.197	0.01627	559.806	0.05081
												124.538	0.00759	373.596	0.01631	560.394	0.05152
												124.665	0.00735	373.997	0.0163	561.01	0.05168
												124.795	0.0072	374.401	0.01599	561.581	0.05097
												124.946	0.00744	374.809	0.01687	562.196	0.05051
												125.057	0.00681	375.205	0.01654	562.782	0.05166
												125.196	0.00711	375.608	0.01628	563.391	0.05197
												125.337	0.00768	376	0.01655	564.005	0.05178
												125.47	0.0075	376.398	0.0161	564.598	0.05177
												125.606	0.00723	376.795	0.01637	565.207	0.05098
												125.726	0.00732	377.2	0.01644	565.789	0.05224
												125.873	0.00678	377.593	0.01685	566.427	0.05225
												125.99	0.00738	378.002	0.01568	567	0.05147
												126.137	0.00741	378.402	0.01581	567.605	0.05158
												126.269	0.00705	378.802	0.01695	568.189	0.05143
												126.387	0.00705	379.202	0.01657	568.794	0.05158
												126.533	0.00735	379.606	0.01627	569.389	0.05187
												126.672	0.00708	380.001	0.01602	569.986	0.05168
												126.816	0.00681	380.398	0.01613	570.609	0.05101
												126.92	0.00729	380.797	0.01634	571.197	0.05203
												127.05	0.00744	381.198	0.01621	571.803	0.05243
												127.207	0.00738	381.604	0.01672	572.4	0.05157
												127.339	0.00693	382.007	0.01657	572.992	0.05164
												127.476	0.00765	382.395	0.01603	573.591	0.05162
												127.594	0.00735	382.809	0.01703	574.191	0.05182
												127.738	0.00711	383.205	0.01655	574.776	0.05222
												127.859	0.00708	383.599	0.01634	575.406	0.05207
												127.995	0.00702	383.997	0.01698	576.008	0.05278
												128.142	0.00735	384.406	0.01575	576.601	0.05262
												128.257	0.00726	384.798	0.01659	577.207	0.05276
												128.396	0.00696	385.203	0.01692	577.797	0.05178
												128.528	0.00711	385.6	0.01619	578.406	0.05174
												128.679	0.00717	386.004	0.01729	578.994	0.05189
												128.797	0.00711	386.4	0.01659	579.603	0.05105
												128.924	0.00687	386.798	0.01677	580.198	0.05154
												129.073	0.00723	387.197	0.01586	580.797	0.05271
												129.191	0.00702	387.602	0.01735	581.395	0.05193
												129.337	0.00735	387.987	0.01697	581.995	0.05303
												129.467	0.00714	388.401	0.01697	582.603	0.0527
												129.606	0.00708	388.807	0.01706	583.196	0.05246
												129.733	0.00777	389.202	0.01623	583.804	0.05203
												129.87	0.00732	389.606	0.01696	584.391	0.05239
												130.016	0.00729	390.004	0.01694	585.003	0.0526
												130.118	0.00741	390.399	0.01732	585.598	0.05237
												130.257	0.00756	390.797	0.01678	586.198	0.05328
												130.404	0.00717	391.2	0.01674	586.813	0.05417
												130.538	0.00723	391.601	0.01681	587.397	0.0526
												130.66	0.00723	391.999	0.01747	588.006	0.05237
												130.783	0.00735	392.402	0.0165	588.598	0.05236
												130.937	0.00723	392.804	0.01723	589.2	0.05261
												131.062	0.00696	393.198	0.01709	589.793	0.05313
												131.217	0.00744	393.608	0.01731	590.388	0.0533
												131.344	0.00747	394	0.017	590.994	0.05363
												131.465	0.00747	394.405	0.01635	591.573	0.05302
												131.594	0.00768	394.794	0.01673	592.213	0.05401
												131.726	0.00744	395.202	0.017	592.797	0.05318
												131.885	0.00756	395.602	0.01598	593.403	0.0527
												131.995	0.00717	396.006	0.01695	593.999	0.05322
												132.125	0.00711	396.406	0.01687	594.597	0.05314
												132.264	0.00726	396.812	0.01671	595.194	0.05225
												132.398	0.00747	397.209	0.01799	595.8	0.05346
												132.536	0.00753	397.594	0.0172	596.408	0.0529
												132.665	0.00741	398.002	0.01709	596.994	0.05334
												132.809	0.00717	398.39	0.01644	597.606	0.0524
												132.927	0.00756	398.787	0.01613	598.2	0.05344
												133.068	0.00729	399.203	0.0173	598.812	0.05353
												133.205	0.00717	399.6	0.0172	599.402	0.05292
												133.325	0.00723	400	0.01728	599.975	0.05254
												133.464	0.00717	400.397	0.01707	600.606	0.05313
												133.595	0.00735	400.802	0.01723	601.189	0.05302
												133.745	0.00756	401.199	0.01663	601.803	0.0532
												133.858	0.00759	401.605	0.01771	602.394	0.05355
												133.993	0.00747	401.992	0.01675	603.006	0.0541
												134.142	0.00705	402.402	0.01696	603.596	0.0531
												134.262	0.00726	402.798	0.01678	604.197	0.05541
												134.401	0.00699	403.201	0.01741	604.797	0.05327
												134.531	0.00768	403.608	0.01723	605.388	0.05227
												134.674	0.00723	403.995	0.01766	605.991	0.04933
												134.797	0.0075	404.419	0.01729	606.59	0.00176
												134.929	0.00777	404.801	0.01693	607.2	0.00258
												135.076	0.00714	405.204	0.01714	607.8	0.000896
												135.187	0.0072	405.594	0.01748	608.393	0.00173
												135.333	0.00726	405.999	0.01663	609.01	0.00266
												135.47	0.00732	406.401	0.01741	609.605	0.00126
												135.616	0.00738	406.796	0.01857	610.2	0.00244
												135.733	0.00759	407.204	0.01752	610.789	0.00167
												135.858	0.00702	407.6	0.01739	611.4	0.00175
												136.007	0.00741	408.008	0.01765	612.005	0.00271
												136.12	0.00729	408.39	0.01705	612.601	0.00164
												136.262	0.00726	408.804	0.01721	613.197	0.00238
												136.406	0.00747	409.194	0.0168	613.8	0.00284
												136.542	0.0078	409.579	0.01682	614.403	0.00146
												136.665	0.0072	410.005	0.01724	615.003	0.0023
												136.792	0.00753	410.401	0.01708	615.607	0.00167
												136.944	0.00729	410.807	0.0178	616.178	0.00283
												137.057	0.00768	411.202	0.01775	616.813	0.00231
												137.201	0.0078	411.609	0.01674	617.393	0.00195
												137.342	0.00783	412	0.01714	618.006	0.00274
												137.474	0.00765	412.399	0.0179	618.603	0.00209
												137.597	0.00747	412.8	0.01733	619.206	0.00228
												137.717	0.00771	413.196	0.01721	619.797	0.0026
												137.875	0.00717	413.607	0.01734	620.403	0.00224
												137.995	0.00729	413.999	0.01727	621.003	0.00252
												138.135	0.00687	414.409	0.01671	621.585	0.00162
												138.271	0.00723	414.801	0.01814	622.203	0.0033
												138.392	0.00747	415.192	0.01773	622.78	0.0027
												138.528	0.00759	415.606	0.01714	623.402	0.00284
												138.661	0.00729	416.003	0.01766	624	0.00167
												138.823	0.00726	416.399	0.0175	624.591	0.00236
												138.927	0.00747	416.797	0.01788	625.205	0.00236
												139.059	0.00735	417.199	0.01806	625.795	0.00182
												139.212	0.00735	417.604	0.01802	626.406	0.00154
												139.328	0.00783	418.007	0.01829	626.99	0.00208
												139.453	0.00738	418.4	0.01738	627.598	0.00207
												139.585	0.00738	418.804	0.01813	628.191	0.00184
												139.74	0.00762	419.202	0.017	628.811	0.00255
												139.854	0.00765	419.596	0.01751	629.408	0.00169
												139.997	0.00768	420.003	0.01713	630	0.00222
												140.156	0.00759	420.392	0.01812	630.609	0.00197
												140.267	0.00732	420.781	0.01848	631.197	0.00201
												140.398	0.00768	421.206	0.01736	631.806	0.00266
												140.526	0.00756	421.609	0.01841	632.382	0.00228
												140.679	0.00747	422	0.01729	633.015	0.00214
												140.795	0.00717	422.404	0.01723	633.598	0.00194
												140.927	0.00756	422.799	0.01739	634.203	0.00329
												141.082	0.00792	423.197	0.01758	634.8	0.00258
												141.191	0.00786	423.597	0.01732	635.382	0.0023
												141.332	0.00744	424	0.01787	636.008	0.00219
												141.467	0.00741	424.401	0.01724	636.592	0.00225
												141.611	0.00732	424.8	0.01766	637.211	0.00266
												141.726	0.0075	425.217	0.01828	637.795	0.00154
												141.856	0.00783	425.597	0.01792	637.874	0.00162
												142.012	0.00756	426.01	0.01806
												142.125	0.00738	426.393	0.01767
												142.266	0.00765	426.804	0.01746
												142.401	0.00786	427.199	0.01759
												142.542	0.0078	427.596	0.01697
												142.663	0.00732	428.002	0.01771
												142.788	0.00732	428.398	0.01811
												142.944	0.00768	428.808	0.01771
												143.061	0.00756	429.202	0.01826
												143.201	0.00747	429.603	0.01782
												143.339	0.00765	430	0.01727
												143.472	0.00744	430.395	0.0182
												143.599	0.00762	430.798	0.01755
												143.722	0.00765	431.192	0.01814
												143.885	0.00735	431.602	0.0185
												143.995	0.0081	431.987	0.01872
												144.13	0.00759	432.417	0.01787
												144.266	0.0078	432.804	0.01808
												144.398	0.00759	433.203	0.01845
												144.533	0.0078	433.604	0.01708
												144.66	0.00777	433.994	0.01805
												144.823	0.00759	434.404	0.01678
												144.927	0.0075	434.799	0.01829
												145.056	0.00786	435.203	0.01829
												145.205	0.00765	435.6	0.018
												145.335	0.00741	436.003	0.01823
												145.474	0.00747	436.401	0.01761
												145.595	0.0078	436.803	0.0181
												145.747	0.00789	437.205	0.01788
												145.858	0.00753	437.585	0.0183
												145.988	0.00768	438.01	0.01792
												146.144	0.00774	438.398	0.01791
												146.264	0.00765	438.805	0.01792
												146.403	0.00774	439.201	0.01861
												146.528	0.00771	439.605	0.01876
												146.674	0.00732	440.001	0.01836
												146.788	0.00774	440.397	0.01848
												146.92	0.00777	440.805	0.01846
												147.08	0.00825	441.188	0.01828
												147.194	0.00783	441.597	0.01888
												147.33	0.00762	441.993	0.0185
												147.462	0.00717	442.398	0.01805
												147.618	0.00771	442.799	0.01851
												147.731	0.00756	443.191	0.01838
												147.852	0.00777	443.609	0.01815
												148.009	0.00792	444.001	0.01844
												148.128	0.00762	444.402	0.01756
												148.266	0.00747	444.794	0.01867
												148.394	0.00792	445.202	0.0179
												148.531	0.00786	445.602	0.01828
												148.66	0.00789	445.998	0.01871
												148.785	0.00783	446.401	0.01818
												148.936	0.00699	446.802	0.01874
												149.052	0.00756	447.21	0.01892
												149.215	0.00777	447.602	0.01797
												149.361	0.00792	448.01	0.01833
												149.477	0.00774	448.388	0.01755
												149.592	0.00744	448.81	0.01837
												149.719	0.00792	449.198	0.0191
												149.88	0.00771	449.593	0.01878
												149.995	0.00825	450.003	0.01882
												150.137	0.00741	450.395	0.0183
												150.273	0.00807	450.808	0.01829
												150.399	0.00768	451.192	0.01881
												150.531	0.00756	451.605	0.01966
												150.661	0.00756	451.996	0.01775
												150.819	0.00834	452.399	0.01805
												150.924	0.00774	452.798	0.01854
												151.061	0.00774	453.206	0.01887
												151.207	0.00774	453.598	0.01799
												151.333	0.00801	453.999	0.01817
												151.47	0.00744	454.409	0.01864
												151.592	0.0081	454.797	0.01852
												151.747	0.00744	455.204	0.01817
												151.861	0.0075	455.591	0.01771
												151.995	0.00801	455.999	0.01889
												152.144	0.00786	456.396	0.01808
												152.262	0.00789	456.8	0.01813
												152.394	0.00822	457.2	0.01866
												152.517	0.00801	457.6	0.01937
												152.687	0.00738	458.002	0.01932
												152.8	0.00729	458.397	0.01845
												152.924	0.00822	458.804	0.01924
												153.076	0.00795	459.185	0.01831
												153.194	0.00828	459.607	0.01889
												153.337	0.00795	460.002	0.01822
												153.462	0.00762	460.401	0.0183
												153.606	0.00789	460.808	0.01986
												153.726	0.00816	461.202	0.01789
												153.856	0.00765	461.608	0.01929
												154.016	0.0081	461.999	0.01863
												154.123	0.0078	462.404	0.01857
												154.262	0.0078	462.794	0.01795
												154.398	0.00807	463.204	0.01905
												154.55	0.00798	463.598	0.01841
												154.665	0.00792	463.998	0.01851
												154.795	0.00777	464.403	0.01908
												154.948	0.00807	464.783	0.01876
												155.056	0.00789	465.211	0.01871
												155.196	0.00756	465.597	0.01881
												155.33	0.00771	466.004	0.01847
												155.47	0.0078	466.397	0.01851
												155.599	0.00777	466.8	0.01926
												155.72	0.00798	467.205	0.01965
												155.882	0.00777	467.598	0.01884
												156	0.00813	468.011	0.0195
												156.134	0.0078	468.403	0.01825
												156.269	0.00768	468.808	0.01849
												156.403	0.00771	469.197	0.01877
												156.526	0.00777	469.6	0.01936
												156.653	0.00807	469.998	0.01864
												156.816	0.00783	470.375	0.01843
												156.932	0.00831	470.812	0.01842
												157.066	0.00813	471.2	0.0194
												157.198	0.00816	471.607	0.01876
												157.33	0.0075	472.001	0.01953
												157.464	0.00792	472.403	0.01997
												157.592	0.00813	472.797	0.01835
												157.753	0.0078	473.197	0.01884
												157.863	0.00804	473.602	0.01871
												157.991	0.00795	473.995	0.01852
												158.135	0.00795	474.407	0.01886
												158.259	0.0078	474.799	0.0197
												158.387	0.00783	475.209	0.01904
												158.516	0.00807	475.603	0.01927
												158.696	0.0078	475.986	0.01952
												158.809	0.00744	476.404	0.01887
												158.934	0.00816	476.8	0.01956
												159.075	0.00828	477.202	0.01961
												159.196	0.00807	477.595	0.01867
												159.328	0.0081	478.003	0.01974
												159.458	0.00762	478.402	0.01882
												159.616	0.00858	478.804	0.01949
												159.733	0.00834	479.21	0.01835
												159.852	0.0078	479.601	0.01888
												160.01	0.00819	479.998	0.01919
												160.134	0.00807	480.394	0.01821
												160.267	0.00837	480.797	0.01995
												160.391	0.00786	481.201	0.01945
												160.542	0.00828	481.595	0.01916
												160.663	0.00813	482.009	0.01962
												160.788	0.00807	482.409	0.01892
												160.946	0.00789	482.806	0.01905
												161.062	0.00855	483.201	0.01936
												161.2	0.0081	483.601	0.01921
												161.328	0.00819	483.996	0.01952
												161.477	0.00762	484.396	0.01908
												161.601	0.0081	484.796	0.0189
												161.72	0.00801	485.206	0.01904
												161.88	0.00819	485.596	0.01954
												161.998	0.00759	486.006	0.01983
												162.125	0.00822	486.397	0.01962
												162.26	0.00813	486.795	0.01948
												162.404	0.00807	487.192	0.01953
												162.535	0.00822	487.608	0.01931
												162.66	0.00792	488.005	0.01888
												162.814	0.00792	488.399	0.0194
												162.927	0.00822	488.803	0.01899
												163.054	0.00825	489.201	0.02014
												163.198	0.00804	489.607	0.01905
												163.342	0.00807	490.013	0.01946
												163.465	0.00792	490.403	0.01908
												163.589	0.0081	490.797	0.01905
												163.752	0.0081	491.188	0.01862
												163.872	0.00873	491.602	0.01988
												164.002	0.00807	492.002	0.01944
												164.128	0.00834	492.409	0.01883
												164.26	0.00834	492.787	0.01988
												164.396	0.00771	493.207	0.02016
												164.528	0.00843	493.602	0.0191
												164.693	0.00816	493.999	0.01987
												164.799	0.00807	494.401	0.01951
												164.918	0.00831	494.793	0.01968
												165.069	0.00786	495.2	0.02001
												165.203	0.00792	495.596	0.01926
												165.339	0.00858	496	0.0207
												165.458	0.00807	496.404	0.0197
												165.611	0.0084	496.805	0.01944
												165.729	0.00825	497.209	0.02004
												165.852	0.00768	497.6	0.02015
												166.012	0.00876	498.002	0.02052
												166.134	0.00777	498.388	0.01898
												166.26	0.00813	498.799	0.01991
												166.391	0.00795	499.198	0.0195
												166.547	0.00855	499.601	0.01885
												166.668	0.00846	500.005	0.02047
												166.786	0.00813	500.403	0.01999
												166.936	0.00819	500.816	0.01948
												167.068	0.00852	501.194	0.02004
												167.203	0.00777	501.6	0.01981
												167.328	0.00816	501.991	0.0205
												167.458	0.00786	502.398	0.01977
												167.585	0.00816	502.802	0.01855
												167.719	0.00813	503.207	0.01954
												167.898	0.00825	503.597	0.02044
												168.005	0.00807	504.01	0.02022
												168.132	0.00807	504.404	0.01956
												168.257	0.00828	504.798	0.01981
												168.406	0.00804	505.205	0.0203
												168.538	0.00867	505.595	0.01915
												168.651	0.00831	505.996	0.02011
												168.806	0.00807	506.401	0.01966
												168.936	0.00816	506.792	0.01986
												169.068	0.00804	507.207	0.021
												169.2	0.0078	507.599	0.0199
												169.333	0.00834	508.007	0.02014
												169.464	0.00819	508.403	0.01958
												169.587	0.00858	508.799	0.01959
												169.75	0.00858	509.192	0.01991
												169.87	0.00828	509.597	0.0194
												169.991	0.00816	509.997	0.01958
												170.132	0.00819	510.401	0.01943
												170.273	0.00801	510.805	0.01971
												170.403	0.00831	511.204	0.01992
												170.519	0.00795	511.603	0.02012
												170.677	0.00834	512	0.02064
												170.804	0.00828	512.405	0.01979
												170.925	0.00849	512.799	0.02004
												171.059	0.0084	513.195	0.01979
												171.194	0.00816	513.599	0.01937
												171.335	0.00864	513.999	0.01956
												171.465	0.00801	514.395	0.02009
												171.618	0.00831	514.805	0.0195
												171.734	0.00816	515.202	0.02024
												171.849	0.00852	515.6	0.01982
												171.998	0.00843	515.997	0.01995
												172.137	0.00813	516.4	0.01992
												172.273	0.0087	516.798	0.02044
												172.396	0.00816	517.203	0.02016
												172.54	0.00834	517.598	0.01892
												172.663	0.00816	518.006	0.0212
												172.788	0.00861	518.41	0.02101
												172.95	0.00843	518.802	0.02084
												173.071	0.00843	519.199	0.0205
												173.194	0.0084	519.593	0.01976
												173.323	0.00816	519.988	0.01938
												173.474	0.00822	520.4	0.02059
												173.606	0.0078	520.805	0.01955
												173.72	0.0087	521.201	0.02015
												173.877	0.00852	521.61	0.02078
												174	0.00897	521.998	0.01954
												174.132	0.00822	522.404	0.01971
												174.262	0.0084	522.795	0.01991
												174.401	0.00885	523.198	0.02041
												174.535	0.00828	523.596	0.01978
												174.654	0.00852	524.001	0.02019
												174.812	0.00825	524.403	0.01976
												174.934	0.00858	524.805	0.02074
												175.062	0.00834	525.208	0.02104
												175.194	0.00849	525.582	0.02063
												175.333	0.00834	526.011	0.02027
												175.472	0.00834	526.399	0.02058
												175.585	0.00852	526.797	0.02024
												175.74	0.00843	527.194	0.01988
												175.87	0.00864	527.598	0.02058
												175.996	0.00846	528.007	0.02104
												176.134	0.00819	528.395	0.0208
												176.267	0.00849	528.811	0.02098
												176.404	0.00846	529.2	0.02095
												176.514	0.0084	529.605	0.0207
												176.668	0.00879	529.996	0.02039
												176.806	0.00852	530.396	0.02044
												176.927	0.00861	530.799	0.02034
												177.062	0.00846	531.181	0.02044
												177.187	0.00843	531.61	0.02013
												177.337	0.00831	532.002	0.02082
												177.469	0.00801	532.405	0.02065
												177.62	0.00879	532.803	0.02028
												177.734	0.00867	533.205	0.0208
												177.851	0.00867	533.599	0.01998
												177.998	0.00825	533.997	0.02011
												178.134	0.00834	534.404	0.01992
												178.271	0.00873	534.798	0.02067
												178.392	0.00861	535.201	0.02107
												178.54	0.00858	535.593	0.02085
												178.67	0.00852	536.003	0.02036
												178.788	0.00843	536.401	0.02073
												178.939	0.00795	536.791	0.0209
												179.068	0.00852	537.211	0.0201
												179.205	0.00852	537.593	0.02065
												179.325	0.00849	538.002	0.01978
												179.469	0.00843	538.396	0.02002
												179.608	0.00846	538.801	0.0208
												179.724	0.00822	539.202	0.02133
												179.875	0.00885	539.604	0.02141
												180.002	0.00858	540.003	0.0213
												180.13	0.0084	540.399	0.0203
												180.255	0.00828	540.8	0.0204
												180.399	0.00849	541.195	0.02029
												180.54	0.00801	541.602	0.02105
												180.658	0.00858	541.997	0.02159
												180.802	0.00849	542.386	0.02009
												180.937	0.00846	542.808	0.02083
												181.073	0.00852	543.205	0.02116
												181.2	0.0087	543.605	0.02089
												181.33	0.00837	543.997	0.02068
												181.472	0.00849	544.399	0.02068
												181.59	0.00882	544.795	0.02109
												181.741	0.00864	545.203	0.02047
												181.871	0.0081	545.599	0.02113
												182.007	0.0087	546.007	0.02065
												182.13	0.00837	546.41	0.02092
												182.253	0.00867	546.8	0.02129
												182.403	0.00825	547.205	0.0211
												182.521	0.00828	547.603	0.02069
												182.677	0.00882	547.985	0.02057
												182.806	0.0087	548.397	0.02025
												182.932	0.00855	548.798	0.02077
												183.068	0.00879	549.199	0.02025
												183.196	0.00855	549.602	0.02035
												183.337	0.0084	550.002	0.02114
												183.455	0.00867	550.401	0.02067
												183.601	0.00831	550.801	0.0216
												183.736	0.00912	551.192	0.02055
												183.859	0.00864	551.6	0.02071
												184.003	0.00861	551.996	0.02057
												184.139	0.00852	552.399	0.02078
												184.273	0.00864	552.805	0.0213
												184.389	0.00873	553.197	0.02137
												184.529	0.00876	553.613	0.02134
												184.665	0.00843	554.007	0.0211
												184.792	0.00846	554.411	0.02021
												184.936	0.00912	554.8	0.02074
												185.062	0.00864	555.202	0.02204
												185.207	0.00912	555.593	0.02101
												185.333	0.00846	556.004	0.02177
												185.474	0.00831	556.397	0.02121
												185.601	0.00876	556.796	0.02114
												185.719	0.00849	557.198	0.0216
												185.875	0.0087	557.601	0.02196
												186.005	0.00858	558.008	0.02153
												186.137	0.00864	558.405	0.02127
												186.252	0.00849	558.792	0.0208
												186.384	0.0084	559.197	0.02111
												186.531	0.00843	559.597	0.02126
												186.658	0.00846	559.995	0.02122
												186.821	0.00819	560.397	0.02121
												186.944	0.00849	560.806	0.02087
												187.071	0.00846	561.2	0.02189
												187.194	0.00867	561.611	0.02156
												187.335	0.00813	561.998	0.02126
												187.472	0.00843	562.406	0.02108
												187.589	0.0084	562.796	0.02096
												187.74	0.00873	563.194	0.02149
												187.872	0.00894	563.604	0.02089
												187.998	0.00846	563.995	0.02156
												188.128	0.00816	564.409	0.02191
												188.259	0.00831	564.801	0.02189
												188.404	0.00864	565.21	0.02182
												188.523	0.00846	565.592	0.02059
												188.679	0.00861	566	0.02117
												188.806	0.00921	566.399	0.02043
												188.929	0.00885	566.795	0.02185
												189.062	0.00834	567.206	0.0215
												189.196	0.00849	567.602	0.02152
												189.344	0.00816	568.007	0.02155
												189.457	0.00858	568.399	0.02148
												189.604	0.00882	568.805	0.02144
												189.734	0.00894	569.2	0.02134
												189.856	0.0087	569.587	0.02111
												190.003	0.00897	570	0.02007
												190.13	0.00843	570.396	0.02111
												190.273	0.00891	570.803	0.02166
												190.392	0.009	571.196	0.02109
												190.538	0.00915	571.606	0.02225
												190.668	0.00891	571.999	0.0223
												190.786	0.00912	572.402	0.02155
												190.946	0.00873	572.796	0.02157
												191.076	0.00939	573.194	0.02129
												191.203	0.00927	573.602	0.02115
												191.318	0.00864	573.993	0.02142
												191.462	0.00885	574.407	0.02134
												191.609	0.00855	574.799	0.02149
												191.729	0.00906	575.2	0.02266
												191.871	0.00906	575.604	0.02154
												191.998	0.00864	576.005	0.0218
												192.137	0.00876	576.401	0.02096
												192.26	0.00858	576.796	0.02127
												192.403	0.00864	577.196	0.02139
												192.542	0.00894	577.598	0.02144
												192.653	0.00855	578.003	0.02129
												192.8	0.0087	578.395	0.02185
												192.936	0.00918	578.801	0.02212
												193.071	0.00882	579.202	0.02151
												193.194	0.00921	579.598	0.02201
												193.326	0.00915	580	0.02101
												193.474	0.00843	580.394	0.02119
												193.59	0.00882	580.785	0.02221
												193.74	0.00888	581.2	0.02136
												193.868	0.00903	581.605	0.02203
												193.998	0.00849	582.003	0.02206
												194.13	0.00897	582.408	0.02235
												194.269	0.00951	582.8	0.02203
												194.413	0.00909	583.205	0.02203
												194.517	0.009	583.602	0.02189
												194.663	0.00852	584.005	0.02167
												194.806	0.00879	584.401	0.02201
												194.937	0.00915	584.792	0.022
												195.069	0.0087	585.196	0.02205
												195.194	0.00891	585.596	0.02208
												195.332	0.00906	586.004	0.02241
												195.444	0.00879	586.408	0.02086
												195.597	0.00885	586.81	0.02121
												195.738	0.00918	587.203	0.02191
												195.868	0.0087	587.597	0.02142
												196.01	0.00885	588.003	0.02161
												196.142	0.0093	588.392	0.02142
												196.269	0.00897	588.801	0.02172
												196.384	0.0087	589.203	0.02265
												196.533	0.00879	589.607	0.02208
												196.675	0.00942	590.006	0.02204
												196.797	0.00858	590.401	0.02106
												196.936	0.00888	590.801	0.0218
												197.064	0.00873	591.195	0.02253
												197.203	0.00909	591.6	0.02148
												197.323	0.0093	591.983	0.02233
												197.469	0.00867	592.411	0.02175
												197.606	0.00882	592.805	0.02126
												197.724	0.00903	593.202	0.02205
												197.868	0.00891	593.602	0.0218
												198.002	0.00897	593.996	0.02246
												198.139	0.00837	594.397	0.02153
												198.259	0.00852	594.795	0.02264
												198.398	0.00903	595.204	0.02196
												198.54	0.00915	595.605	0.02266
												198.66	0.00876	596.004	0.0219
												198.802	0.00885	596.407	0.022
												198.934	0.00882	596.804	0.02092
												199.066	0.00891	597.201	0.02266
												199.196	0.00864	597.584	0.02183
												199.34	0.0093	598.007	0.02224
												199.479	0.00888	598.399	0.02187
												199.585	0.0087	598.797	0.02226
												199.727	0.00867	599.195	0.0219
												199.877	0.00936	599.604	0.02242
												200.021	0.00912	600.003	0.02274
												200.128	0.00888	600.402	0.02193
												200.253	0.00927	600.813	0.0221
												200.404	0.00921	601.196	0.02198
												200.521	0.00897	601.597	0.0221
												200.677	0.00888	601.989	0.02145
												200.807	0.00891	602.394	0.02231
												200.936	0.00882	602.795	0.02236
												201.061	0.00903	603.187	0.02151
												201.198	0.00903	603.609	0.02193
												201.347	0.00882	604.004	0.02217
												201.457	0.00909	604.409	0.02232
												201.601	0.00888	604.798	0.02159
												201.736	0.00942	605.201	0.02193
												201.865	0.00903	605.599	0.02187
												201.995	0.00891	605.993	0.02262
												202.123	0.00885	606.399	0.02161
												202.26	0.00957	606.797	0.02274
												202.385	0.00924	607.204	0.02257
												202.538	0.00894	607.602	0.02265
												202.674	0.00879	608.013	0.02324
												202.786	0.009	608.393	0.02234
												202.929	0.00909	608.807	0.02224
												203.068	0.00909	609.199	0.02209
												203.212	0.00954	609.596	0.02188
												203.326	0.00894	610.003	0.02237
												203.463	0.00864	610.397	0.02226
												203.601	0.00948	610.8	0.02279
												203.731	0.00897	611.204	0.02267
												203.877	0.00891	611.61	0.0226
												203.996	0.009	612	0.02265
												204.134	0.0093	612.399	0.02231
												204.26	0.00891	612.792	0.02218
												204.396	0.00933	613.191	0.02224
												204.536	0.00933	613.602	0.02203
												204.651	0.00912	613.981	0.02293
												204.795	0.00894	614.407	0.02289
												204.934	0.00879	614.798	0.02314
												205.087	0.00927	615.206	0.02232
												205.205	0.00879	615.599	0.0218
												205.335	0.00972	616.002	0.02258
												205.472	0.00876	616.4	0.02196
												205.59	0.00912	616.802	0.02307
												205.738	0.00927	617.207	0.02241
												205.866	0.00888	617.599	0.02274
												206.007	0.00867	618.009	0.0224
												206.128	0.00909	618.402	0.02185
												206.262	0.00927	618.803	0.02317
												206.411	0.0093	619.196	0.02156
												206.523	0.00876	619.606	0.02247
												206.665	0.00915	619.998	0.02207
												206.804	0.00912	620.396	0.02226
												206.936	0.0093	620.806	0.02274
												207.064	0.00936	621.201	0.02308
												207.193	0.00912	621.606	0.02344
												207.342	0.00963	621.999	0.02262
												207.458	0.00906	622.409	0.02282
												207.601	0.00924	622.8	0.02259
												207.74	0.00906	623.193	0.02273
												207.866	0.0093	623.596	0.02248
												208	0.00918	623.996	0.02297
												208.13	0.00897	624.406	0.0231
												208.279	0.00918	624.795	0.02272
												208.389	0.00885	625.216	0.02304
												208.526	0.00918	625.607	0.02317
												208.672	0.00924	626.011	0.02335
												208.792	0.00933	626.395	0.02174
												208.939	0.0093	626.8	0.02284
												209.069	0.00909	627.199	0.02271
												209.207	0.00915	627.591	0.02311
												209.323	0.00891	627.997	0.02404
												209.462	0.00894	628.4	0.02243
												209.608	0.00948	628.809	0.02323
												209.726	0.0096	629.2	0.02282
												209.866	0.00915	629.606	0.02324
												210	0.00927	629.991	0.02193
												210.141	0.00945	630.407	0.02304
												210.253	0.00894	630.799	0.02224
												210.389	0.00912	631.195	0.02264
												210.542	0.00897	631.604	0.0232
												210.656	0.00879	631.999	0.02338
												210.806	0.00906	632.408	0.02315
												210.936	0.00933	632.802	0.02227
												211.071	0.00942	633.207	0.02287
												211.191	0.00852	633.599	0.02196
												211.333	0.00945	633.989	0.02253
												211.477	0.00936	634.401	0.02262
												211.589	0.00927	634.792	0.02299
												211.733	0.00906	635.203	0.02332
												211.863	0.00909	635.599	0.02237
												212.007	0.00924	635.991	0.02331
												212.134	0.00876	636.404	0.02206
												212.264	0.00897	636.801	0.02333
												212.408	0.0093	637.202	0.02335
												212.524	0.00927	637.597	0.02312
												212.667	0.00906	638.004	0.02391
												212.802	0.00873	638.395	0.02187
												212.948	0.00879	638.803	0.02389
												213.068	0.00963	639.208	0.02294
												213.193	0.00939	639.609	0.02356
												213.344	0.00924	640.009	0.02356
												213.453	0.009	640.396	0.02364
												213.594	0.00927	640.801	0.02274
												213.724	0.00924	641.188	0.02249
												213.859	0.0093	641.607	0.02355
												214.009	0.00936	642.002	0.02269
												214.141	0.00966	642.404	0.02414
												214.279	0.00903	642.803	0.02351
												214.389	0.0093	643.199	0.02364
												214.533	0.00939	643.604	0.02389
												214.674	0.00945	643.996	0.0237
												214.797	0.00924	644.399	0.02252
												214.929	0.00909	644.795	0.0232
												215.061	0.00894	645.208	0.02331
												215.213	0.00909	645.6	0.02274
												215.326	0.00939	645.999	0.02386
												215.462	0.00906	646.401	0.02368
												215.604	0.00909	646.799	0.02282
												215.726	0.00957	647.195	0.02314
												215.866	0.00957	647.603	0.02344
												215.995	0.00927	648	0.02312
												216.141	0.00909	648.396	0.02301
												216.257	0.00948	648.801	0.0236
												216.398	0.00882	649.198	0.02326
												216.549	0.00921	649.597	0.02413
												216.656	0.00903	650.013	0.02349
												216.797	0.00903	650.403	0.02255
												216.934	0.00855	650.808	0.02331
												217.08	0.00873	651.195	0.02279
												217.193	0.0096	651.596	0.02271
												217.319	0.00942	651.995	0.0235
												217.479	0.00939	652.402	0.02353
												217.595	0.00882	652.782	0.0231
												217.729	0.00903	653.213	0.02358
												217.854	0.00933	653.609	0.02304
												218.009	0.00906	654.008	0.02433
												218.137	0.00942	654.409	0.02263
												218.26	0.00876	654.797	0.02348
												218.41	0.00912	655.202	0.02348
												218.526	0.00918	655.592	0.02231
												218.674	0.0093	655.998	0.02338
												218.802	0.00921	656.397	0.02338
												218.932	0.00924	656.798	0.02445
												219.061	0.00906	657.199	0.02442
												219.198	0.00903	657.6	0.02397
												219.349	0.00885	658.003	0.02335
												219.46	0.00897	658.398	0.02274
												219.604	0.00903	658.805	0.0237
												219.736	0.00951	659.197	0.02382
												219.863	0.00921	659.602	0.0238
												219.995	0.00909	659.999	0.02413
												220.132	0.00915	660.397	0.02338
												220.281	0.00939	660.812	0.02474
												220.385	0.00948	661.198	0.02414
												220.528	0.00954	661.61	0.0235
												220.677	0.00903	661.999	0.02389
												220.802	0.00867	662.406	0.02428
												220.932	0.00951	662.797	0.02248
												221.056	0.00933	663.203	0.02268
												221.212	0.0093	663.591	0.02379
												221.325	0.00963	664.003	0.02385
												221.463	0.00933	664.408	0.0239
												221.608	0.00933	664.8	0.0239
												221.729	0.00951	665.207	0.02468
												221.868	0.00885	665.597	0.02343
												221.995	0.00939	665.998	0.02388
												222.144	0.00885	666.395	0.02218
												222.255	0.00879	666.803	0.02416
												222.392	0.0096	667.204	0.02383
												222.543	0.00939	667.601	0.02386
												222.658	0.00945	668.008	0.02379
												222.79	0.0093	668.394	0.02422
												222.925	0.0093	668.806	0.02395
												223.087	0.00933	669.186	0.02362
												223.207	0.00912	669.597	0.02359
												223.332	0.00939	669.999	0.02376
												223.47	0.00945	670.397	0.02336
												223.589	0.00963	670.807	0.02406
												223.736	0.00924	671.2	0.02432
												223.868	0.00942	671.606	0.02471
												224.014	0.0093	672.006	0.02362
												224.123	0.00942	672.407	0.02334
												224.252	0.00924	672.795	0.02376
												224.411	0.00927	673.199	0.02325
												224.528	0.00942	673.595	0.02357
												224.667	0.00975	673.997	0.02355
												224.793	0.00951	674.397	0.02335
												224.937	0.00978	674.81	0.02419
												225.061	0.00939	675.21	0.02432
												225.193	0.00945	675.606	0.02504
												225.351	0.00957	676.003	0.02395
												225.46	0.00927	676.402	0.02414
												225.597	0.00951	676.794	0.02385
												225.733	0.00936	677.2	0.02371
												225.88	0.00948	677.593	0.02314
												225.996	0.00954	678.008	0.02419
												226.116	0.00918	678.396	0.02403
												226.273	0.00936	678.805	0.02511
												226.387	0.00972	679.201	0.02399
												226.536	0.00972	679.598	0.02373
												226.677	0.00969	679.996	0.02455
												226.809	0.00966	680.398	0.02365
												226.929	0.00942	680.799	0.02449
												227.056	0.00954	681.194	0.02378
												227.219	0.00966	681.604	0.02401
												227.326	0.00921	682.003	0.02378
												227.465	0.00885	682.406	0.02402
												227.611	0.00954	682.806	0.02362
												227.74	0.00936	683.204	0.02373
												227.865	0.00924	683.602	0.02341
												227.984	0.00927	684	0.02283
												228.141	0.00918	684.4	0.02343
												228.264	0.00927	684.793	0.0233
												228.404	0.00939	685.192	0.02444
												228.542	0.0096	685.612	0.02417
												228.667	0.00963	686.004	0.02496
												228.792	0.00921	686.409	0.02436
												228.925	0.0096	686.798	0.02386
												229.083	0.00915	687.196	0.02422
												229.194	0.00969	687.598	0.02404
												229.325	0.00966	687.998	0.02443
												229.47	0.00936	688.395	0.025
												229.597	0.00972	688.805	0.02436
												229.734	0.00933	689.202	0.02435
												229.861	0.00924	689.611	0.0243
												230.009	0.00948	690.001	0.02403
												230.13	0.00972	690.398	0.02425
												230.259	0.00939	690.798	0.02353
												230.406	0.00963	691.205	0.0245
												230.528	0.00897	691.602	0.02424
												230.663	0.00948	692.002	0.02416
												230.797	0.00969	692.4	0.02402
												230.948	0.00975	692.8	0.0239
												231.064	0.00969	693.205	0.02495
												231.184	0.00933	693.602	0.02434
												231.328	0.00918	693.999	0.02381
												231.464	0.00966	694.404	0.02432
												231.602	0.01011	694.794	0.02441
												231.724	0.00987	695.198	0.0243
												231.863	0.00915	695.589	0.02493
												232.003	0.00972	696.008	0.02469
												232.141	0.00921	696.396	0.02462
												232.29	0.01014	696.817	0.02502
												232.394	0.00936	697.207	0.02401
												232.523	0.00981	697.601	0.02376
												232.667	0.00951	698.001	0.02417
												232.812	0.00897	698.395	0.02436
												232.934	0.00963	698.799	0.02474
												233.05	0.00936	699.199	0.02402
												233.205	0.00933	699.601	0.02413
												233.33	0.00903	700.003	0.02416
												233.467	0.00927	700.405	0.02478
												233.601	0.00984	700.806	0.02468
												233.736	0.0096	701.195	0.02466
												233.866	0.0096	701.602	0.02437
												233.993	0.00933	701.989	0.02402
												234.146	0.00903	702.385	0.02358
												234.26	0.00987	702.803	0.02396
												234.391	0.00948	703.2	0.02516
												234.538	0.00954	703.605	0.02479
												234.67	0.00924	704.001	0.02609
												234.799	0.00939	704.408	0.02477
												234.924	0.00954	704.8	0.02514
												235.073	0.01002	705.215	0.0248
												235.196	0.00951	705.595	0.02434
												235.33	0.00954	705.999	0.02404
												235.472	0.00966	706.397	0.02423
												235.595	0.00954	706.795	0.02468
												235.731	0.00972	707.208	0.02414
												235.861	0.00927	707.604	0.02508
												236.014	0.00951	707.997	0.02461
												236.132	0.00927	708.402	0.02401
												236.255	0.00975	708.801	0.02502
												236.403	0.00987	709.199	0.02495
												236.536	0.01014	709.598	0.02471
												236.681	0.00957	710.002	0.02487
												236.793	0.00915	710.399	0.02408
												236.927	0.00972	710.804	0.0251
												237.059	0.00945	711.203	0.02437
												237.196	0.00975	711.603	0.02466
												237.347	0.00969	711.999	0.02435
												237.463	0.0093	712.396	0.02524
												237.594	0.00972	712.798	0.02516
												237.727	0.00972	713.193	0.02511
												237.882	0.00963	713.602	0.02517
												238.007	0.00948	714.002	0.02557
												238.123	0.00972	714.406	0.02468
												238.271	0.00987	714.798	0.02441
												238.399	0.00966	715.205	0.02511
												238.536	0.00993	715.598	0.0252
												238.663	0.00957	716.01	0.02478
												238.799	0.00954	716.4	0.02363
												238.932	0.00996	716.8	0.02564
												239.057	0.00966	717.204	0.02511
												239.21	0.00948	717.601	0.02537
												239.333	0.00942	718.007	0.02575
												239.46	0.00951	718.406	0.02489
												239.597	0.00972	718.794	0.02475
												239.741	0.00972	719.202	0.02488
												239.866	0.00984	719.599	0.02485
												239.988	0.00954	719.999	0.02424
												240.137	0.01002	720.396	0.02389
												240.264	0.00969	720.802	0.02582
												240.389	0.00972	721.196	0.02415
												240.526	0.00993	721.609	0.02487
												240.661	0.01032	722.001	0.02485
												240.79	0.00975	722.402	0.02488
												240.911	0.00951	722.796	0.02552
												241.087	0.00945	723.192	0.02458
												241.219	0.00984	723.594	0.0244
												241.342	0.00969	723.995	0.02465
												241.465	0.01008	724.4	0.0246
												241.592	0.00972	724.807	0.02652
												241.74	0.01002	725.21	0.02579
												241.861	0.01005	725.604	0.02511
												242.007	0.00975	726.005	0.02451
												242.132	0.01002	726.399	0.02459
												242.257	0.00975	726.798	0.02562
												242.404	0.00966	727.202	0.02392
												242.531	0.0099	727.6	0.02458
												242.667	0.00984	727.997	0.02467
												242.795	0.00972	728.405	0.02452
												242.946	0.01023	728.8	0.0262
												243.066	0.00987	729.202	0.02486
												243.186	0.00975	729.594	0.0244
												243.337	0.00981	730.004	0.0246
												243.467	0.00939	730.398	0.02513
												243.602	0.00969	730.798	0.02514
												243.727	0.00984	731.196	0.02539
												243.871	0.01002	731.605	0.02562
												244.002	0.00963	732.002	0.02453
												244.123	0.01026	732.407	0.02483
												244.278	0.01011	732.802	0.02433
												244.396	0.00972	733.21	0.02546
												244.529	0.00984	733.602	0.02483
												244.665	0.01017	733.996	0.02468
												244.807	0.00954	734.397	0.02461
												244.937	0.01008	734.785	0.02527
												245.056	0.00978	735.199	0.02532
												245.2	0.00972	735.603	0.02528
												245.332	0.00999	736.003	0.02488
												245.469	0.00963	736.405	0.02527
												245.604	0.00987	736.797	0.02529
												245.736	0.00993	737.199	0.02577
												245.865	0.00981	737.598	0.02614
												245.986	0.01005	738.005	0.02568
												246.146	0.00993	738.405	0.02437
												246.267	0.01038	738.808	0.02565
												246.389	0.0099	739.205	0.02481
												246.531	0.00981	739.606	0.02502
												246.681	0.0099	740.003	0.02591
												246.804	0.00966	740.389	0.02493
												246.915	0.00999	740.81	0.02519
												247.073	0.0093	741.197	0.02505
												247.201	0.01011	741.601	0.02451
												247.333	0.01035	741.994	0.02596
												247.477	0.00981	742.403	0.02537
												247.602	0.0099	742.805	0.02537
												247.724	0.00993	743.207	0.02475
												247.858	0.0099	743.605	0.02562
												248.017	0.00996	744.004	0.02576
												248.134	0.00987	744.397	0.02469
												248.253	0.00978	744.794	0.02504
												248.398	0.00981	745.2	0.02552
												248.531	0.01032	745.592	0.02524
												248.674	0.00984	746.001	0.02586
												248.793	0.00951	746.417	0.0255
												248.939	0.00993	746.808	0.026
												249.066	0.00987	747.206	0.02601
												249.189	0.01023	747.602	0.02609
												249.342	0.00987	748.003	0.02494
												249.469	0.00984	748.396	0.02483
												249.592	0.00972	748.799	0.02582
												249.724	0.00981	749.197	0.02555
												249.878	0.00969	749.603	0.02557
												250	0.00981	750.006	0.02529
												250.109	0.01014	750.403	0.02553
												250.257	0.01005	750.806	0.02543
												250.398	0.00999	751.196	0.02505
												250.545	0.00975	751.587	0.02569
												250.675	0.01017	752.005	0.02527
												250.816	0.0102	752.399	0.02526
												250.932	0.01038	752.796	0.02485
												251.052	0.01011	753.196	0.02618
												251.212	0.00963	753.609	0.02626
												251.333	0.0096	753.999	0.02633
												251.464	0.01014	754.409	0.02578
												251.594	0.00975	754.8	0.02548
												251.74	0.01014	755.202	0.02557
												251.87	0.01017	755.595	0.0258
												251.988	0.00963	756.001	0.02576
												252.146	0.0099	756.395	0.02554
												252.267	0.01005	756.796	0.02572
												252.398	0.00975	757.198	0.02635
												252.533	0.01026	757.601	0.02692
												252.67	0.01047	758.007	0.02534
												252.802	0.00993	758.402	0.0253
												252.922	0.01032	758.801	0.0263
												253.078	0.01005	759.195	0.02558
												253.198	0.00978	759.597	0.02684
												253.319	0.00996	760.001	0.02656
												253.467	0.01017	760.41	0.02628
												253.608	0.00993	760.811	0.0265
												253.736	0.01017	761.204	0.02575
												253.854	0.0099	761.606	0.02687
												254.012	0.01026	761.998	0.02677
												254.134	0.01008	762.406	0.02562
												254.26	0.01026	762.797	0.0256
												254.406	0.01044	763.199	0.02579
												254.538	0.01032	763.603	0.02605
												254.665	0.01017	763.998	0.02683
												254.785	0.00975	764.407	0.02655
												254.941	0.01008	764.8	0.02609
												255.066	0.01035	765.204	0.02698
												255.191	0.01002	765.594	0.02582
												255.34	0.01071	766	0.026
												255.469	0.01032	766.401	0.02522
												255.602	0.01017	766.797	0.02579
												255.724	0.01011	767.205	0.02593
												255.882	0.01014	767.6	0.0263
												256.003	0.00993	768.009	0.02699
												256.12	0.01032	768.394	0.02592
												256.266	0.01056	768.811	0.02699
												256.401	0.01029	769.203	0.02576
												256.538	0.0102	769.6	0.02604
												256.661	0.01026	769.995	0.02607
												256.809	0.01014	770.394	0.02632
												256.932	0.01011	770.802	0.02608
												257.05	0.01008	771.205	0.02672
												257.207	0.01044	771.616	0.02606
												257.339	0.01023	772.001	0.02629
												257.469	0.01038	772.403	0.02623
												257.59	0.01032	772.796	0.02643
												257.731	0.01032	773.194	0.02563
												257.87	0.01047	773.6	0.02553
												257.993	0.01005	773.981	0.02631
												258.151	0.01014	774.409	0.02638
												258.266	0.01029	774.804	0.02647
												258.391	0.01065	775.207	0.02592
												258.524	0.01029	775.603	0.02647
												258.672	0.01017	776.004	0.02634
												258.8	0.01014	776.4	0.02597
												258.92	0.01026	776.796	0.02633
												259.075	0.01047	777.2	0.02572
												259.2	0.01047	777.589	0.02549
												259.321	0.01059	778.005	0.02616
												259.448	0.01002	778.396	0.02585
												259.594	0.01017	778.804	0.02671
												259.75	0.01014	779.197	0.02596
												259.877	0.01032	779.607	0.02673
												260.023	0.01026	780.004	0.027
												260.13	0.01026	780.398	0.02697
												260.25	0.01074	780.8	0.02608
												260.398	0.01032	781.194	0.02602
												260.538	0.01053	781.602	0.02585
												260.672	0.01038	781.998	0.02603
												260.792	0.01002	782.408	0.02631
												260.943	0.01017	782.81	0.02723
												261.068	0.01059	783.2	0.02649
												261.194	0.01017	783.599	0.02681
												261.34	0.01041	783.995	0.02687
												261.467	0.01017	784.393	0.02649
												261.599	0.01071	784.781	0.02665
												261.726	0.01023	785.206	0.02734
												261.882	0.01005	785.604	0.02672
												262	0.01053	786.004	0.02759
												262.121	0.01053	786.402	0.02614
												262.269	0.01026	786.802	0.02703
												262.398	0.01074	787.203	0.02684
												262.536	0.01026	787.597	0.02588
												262.661	0.01032	787.997	0.02705
												262.811	0.01017	788.397	0.02612
												262.932	0.01059	788.808	0.02646
												263.052	0.01017	789.202	0.02651
												263.217	0.0099	789.603	0.02674
												263.337	0.01062	789.992	0.02651
												263.462	0.01032	790.409	0.02679
												263.594	0.01014	790.798	0.02649
												263.741	0.01029	791.198	0.026
												263.871	0.01032	791.609	0.02684
												263.988	0.01062	792.001	0.02717
												264.135	0.01047	792.408	0.02671
												264.271	0.01029	792.798	0.02692
												264.401	0.01065	793.21	0.02715
												264.524	0.01065	793.599	0.02683
												264.663	0.01047	793.998	0.02685
												264.804	0.01056	794.399	0.02657
												264.927	0.01032	794.794	0.02594
												265.083	0.01074	795.2	0.02644
												265.198	0.01068	795.58	0.02724
												265.325	0.01065	796.017	0.02658
												265.462	0.01038	796.404	0.02628
												265.608	0.00999	796.807	0.02776
												265.743	0.01077	797.206	0.02791
												265.858	0.01053	797.603	0.02723
												266.003	0.01041	798.004	0.02648
[truncated: 8,721 more rows]

## Sheet: Figure 3
	Fig. 3b								Fig. 3e											Fig. 3f					Fig. 3h						Fig. 3i
	X	Y	dY	Y	dY	Y	dY		X	Y	Y	Y	Y	Y	Y	Y	Y	Y		X	Y	Y	Y		X	Y	Y	Y	Y		X	Y
	Time	Dehydration time							Weight	Area										sample	Weight				Pressure	Air permeability					sample	WVTR
		Hydrogel		PEDOT:PSS hydrogel		DMCH																				Silbione	Full Ag-PU	Patterned Ag-PU	PU-based Textile
	0	1	0	1	0	1	0		0.1	78.53	--	--	--	--	--	--	--	--		PU-based Textile	9.98	--	--		100	0	35.5	53.6	55.5		Silbione	49.3103
	2	0.49916	0.03699	0.54207	0.03584	0.78464	0.01265		0.3	--	38.48	--	--	--	--	--	--	--		TESS	--	11.58	--		300	0	87.2	147	154		Full Ag-PU	1160.59
	4	0.34353	0.01821	0.39106	0.05793	0.6822	0.00699		1.37	--	--	78.53	--	--	--	--	--	--		Silbione	--	--	33.93		600	0	151	280	301		Patterned Ag-PU	1295.52
	6	0.31519	0.00913	0.38297	0.05816	0.65587	0.00863		1	--	--	--	1560	--	--	--	--	--							900	0	198	399	452		PU-based Textile	1303.55
	8	0.3094	0.01139	0.37775	0.05685	0.64697	0.01212		4	--	--	--	--	2500	--	--	--	--
	10	0.30938	0.01137	0.37248	0.05157	0.64506	0.01288		1.29	--	--	--	--	--	78.53	--	--	--
	12	0.30935	0.01135	0.36721	0.04644	0.64507	0.01287		1.4	--	--	--	--	--	--	254.46	--	--
	14	0.30933	0.01133	0.36194	0.0415	0.64507	0.01287		0.87	--	--	--	--	--	--	--	1385.44	--
	16	0.30933	0.01133	0.35667	0.03683	0.64508	0.01286		0.92	--	--	--	--	--	--	--	--	962.11
	18	0.30928	0.01128	0.35593	0.03632	0.64509	0.01285
	20	0.30239	0.00673	0.35197	0.0344	0.64505	0.01297
	22	0.3012	0.00801	0.34682	0.03101	0.64529	0.01311
	24	0.30001	0.0094	0.34759	0.02754	0.64554	0.01326

## Sheet: Figure 4
	Fig. 4b				Fig. 4c										Fig. 4d											Fig. 4e					Fig. 4h
	X	Y	Y		X	Y	Y	Y	Y	Y	Y	Y	Y		X	Y	Y	Y	Y	Y	Y	Y	Y	Y		Y	Y	Y	Y		X	Y	Y	Y
	Time	Current	Voltage		Participants	Current									Frequency	Current										Current					sample	Participant #1	Participant #3	Participant #2
						Perceptive threshold (5Hz)	Maximum tolerated (5Hz)	Perceptive threshold (30Hz)	Maximum tolerated (30Hz)	Perceptive threshold (70Hz)	Maximum tolerated (70Hz)	Perceptive threshold (120Hz)	Maximum tolerated (120Hz)			Participant #1	Participant #2	Participant #3	Participant #4	Participant #5	Participant #6	Participant #7	Participant #8	Participant #9		Touch (5Hz)	Tickle (30Hz)	Rough (70Hz)	Press (120Hz)		TENS electrode-1	4.45646	1.45512	2.54904
	10.6201	-4.97387e-06	0		1	9.6265e-05	0.00134	0.000266293	0.00122	0.000284468	0.00146	0.000259434	0.00171		5	0.000305579	0.000301961	0.000261661	0.000357704	0.000394058	0.000345147	0.000252872	0.0004901	0.000204157		9.6265e-05	0.000266293	0.000284468	0.000259434		TENS electrode-2	9.93654	1.30329	2.09111
	10.6202	-3.944e-06	0		2	4.37276e-05	0.000693591	0.000123289	0.000471025	0.000137692	0.000712795	0.000183302	0.000723769		30	0.00041479	0.000406688	0.000363158	0.000494449	0.000557927	0.000443249	0.000298107	0.000631522	0.000274054		4.37276e-05	0.000123289	0.000137692	0.000183302		Textile-based electrode	1.12114	1.28927	1.10832
	10.6204	-4.63058e-06	0		3	4.6335e-06	0.000114728	6.91124e-05	0.000320854	0.000115757	0.000331143	9.99799e-05	0.000362011		70	0.00046418	0.000458957	0.000453851	0.000590408	0.000669845	0.000487368	0.000354482	0.00076887	0.0003307		4.6335e-06	6.91124e-05	0.000115757	0.00013998
	10.6205	-1.88425e-06	0		4	8.4921e-05	0.000598758	0.000121396	0.00071657	0.000184937	0.000399404	0.000158414	0.00075532		120	0.00053809	0.000484478	0.000466347	0.000647286	0.000705739	0.000575464	0.000402477	0.000795458	0.000382449		8.4921e-05	0.000121396	0.000184937	0.000158414
	10.6206	-4.97387e-06	0		5	5.5202e-05	0.000540963	0.000102168	0.000536752	0.000149882	0.00059737	0.000163839	0.000593159													5.5202e-05	0.000102168	0.000149882	0.00049998
	10.6208	-4.63058e-06	0		6	3.68498e-06	8.67846e-05	3.79844e-05	0.000131713	3.44865e-05	0.000134566	6.36241e-05	0.000169205													3.68498e-06	3.79844e-05	0.00039998	0.000558414
	10.6209	-2.91412e-06	0		7	3.15659e-05	0.000219431	7.85323e-05	0.000371877	5.24852e-05	0.00019335	9.63612e-05	0.000375001													3.15659e-05	7.85323e-05	0.000458414	0.000563839
	10.6211	-8.54384e-07	0		8	1.69972e-05	0.000472941	2.82039e-05	0.000227785	3.89352e-05	0.000237939	9.3984e-05	0.000251455													1.69972e-05	2.82039e-05	0.000463839	0.000463624
	10.6212	-8.54384e-07	0		9	0.000134295	0.000628925	0.000255723	0.00090231	0.000325355	0.000990809	0.000376122	0.00132													0.000134295	0.000255723	0.000234487	0.000263624
	10.6213	-1.67801e-07	0		10	7.45547e-05	0.000501827	9.64095e-05	0.000479735	0.000312068	0.000800287	0.000437474	0.001													7.45547e-05	9.64095e-05	0.000252485	0.000296361
	10.6215	-1.19767e-06	0		11	7.28942e-06	0.000581816	6.5262e-05	0.000640672	0.000191198	0.000707785	0.000384621	0.000752437													7.28942e-06	6.5262e-05	0.000238935	0.000576122
	10.6216	1.20537e-06	0		12	0.00024229	0.00101	0.000262524	0.000605806	0.000130835	0.000559852	0.000123976	0.000736123													0.00024229	0.000262524	0.000512068	0.000637474
	10.6218	1.75491e-07	0		13	3.58405e-05	0.0008174	7.35639e-05	0.000426106	0.000129806	0.000564654	0.000232688	0.000324253													3.58405e-05	7.35639e-05	0.000391198	0.000584621
	10.6219	-1.19767e-06	0		14	0.000324596	0.000757386	0.000160671	0.000901077	0.000383238	0.000989556	0.000563625	0.00108													0.000324596	0.000160671	0.000330835	0.000323976
	10.622	1.54866e-06	0		15	8.40534e-06	0.00107	0.000194622	0.00119	0.000201137	0.00145	0.000452169	0.00146													8.40534e-06	0.000194622	0.000329806	0.000432688
	10.6222	1.89195e-06	0
	10.6223	2.92183e-06	0
	10.6225	2.23525e-06	0
	10.6226	2.23525e-06	0
	10.6227	5.32488e-06	0
	10.6229	3.60842e-06	0
	10.623	3.60842e-06	0
	10.6232	6.01147e-06	0
	10.6233	3.60842e-06	0
	10.6234	4.63829e-06	0
	10.6236	4.63829e-06	0
	10.6237	3.60842e-06	0
	10.6239	5.32488e-06	0
	10.624	4.98159e-06	0
	10.6241	6.35476e-06	0
	10.6243	6.35476e-06	0
	10.6244	2.57854e-06	0
	10.6246	6.69805e-06	0
	10.6247	3.26512e-06	0
	10.6248	3.60842e-06	0
	10.625	4.63829e-06	0
	10.6251	5.66817e-06	0
	10.6253	5.32488e-06	0
	10.6254	4.295e-06	0
	10.6256	3.60842e-06	0
	10.6257	3.26512e-06	0
	10.6258	3.60842e-06	0
	10.626	6.35476e-06	0
	10.6261	6.01147e-06	0
	10.6263	5.66817e-06	0
	10.6264	5.32488e-06	0
	10.6265	3.95171e-06	0
	10.6267	3.95171e-06	0
	10.6268	1.54866e-06	0
	10.627	3.26512e-06	0
	10.6271	3.26512e-06	0
	10.6273	3.95171e-06	0
	10.6274	3.26512e-06	0
	10.6275	3.26512e-06	0
	10.6277	2.23525e-06	0
	10.6278	5.18784e-07	0
	10.628	3.95171e-06	0
	10.6281	2.57854e-06	0
	10.6282	3.60842e-06	0
	10.6284	4.63829e-06	0
	10.6285	3.95171e-06	0
	10.6287	1.89195e-06	0
	10.6288	2.92183e-06	0
	10.6289	1.54866e-06	0
	10.6291	2.92183e-06	0
	10.6292	-5.11094e-07	0
	10.6294	1.54866e-06	0
	10.6295	5.18784e-07	0
	10.6296	1.75491e-07	0
	10.6298	8.62076e-07	0
	10.6299	-1.67801e-07	0
	10.6301	-1.67801e-07	0
	10.6302	-1.54096e-06	0
	10.6303	1.75491e-07	0
	10.6305	-2.22754e-06	0
	10.6306	-8.54384e-07	0
	10.6308	-2.57083e-06	0
	10.6309	-2.22754e-06	0
	10.631	-2.57083e-06	0
	10.6312	-2.91412e-06	0
	10.6313	-3.944e-06	0
	10.6314	-4.97387e-06	0
	10.6316	-4.97387e-06	0
	10.6317	-3.25741e-06	0
	10.6319	-4.97387e-06	0
	10.632	-3.25741e-06	0
	10.6321	-6.00374e-06	0
	10.6323	-3.944e-06	0
	10.6324	-4.63058e-06	0
	10.6326	-6.34703e-06	0
	10.6327	-3.944e-06	0
	10.6328	-5.31716e-06	0
	10.633	-6.00374e-06	0
	10.6331	-6.34703e-06	0
	10.6333	-6.34703e-06	0
	10.6334	-6.34703e-06	0
	10.6335	-4.28729e-06	0
	10.6337	-6.34703e-06	0
	10.6338	-6.34703e-06	0
	10.634	-7.03361e-06	0
	10.6341	-6.69032e-06	0
	10.6342	-7.72019e-06	0
	10.6344	-7.3769e-06	0
	10.6345	-7.3769e-06	0
	10.6347	-6.69032e-06	0
	10.6348	-7.3769e-06	0
	10.6349	-6.34703e-06	0
	10.6351	-6.34703e-06	0
	10.6352	-6.69032e-06	0
	10.6354	-6.00374e-06	0
	10.6355	-4.97387e-06	0
	10.6357	-3.60071e-06	0
	10.6358	-6.00374e-06	0
	10.636	-6.00374e-06	0
	10.6361	-6.00374e-06	0
	10.6363	-4.28729e-06	0
	10.6364	-3.944e-06	0
	10.6365	-5.31716e-06	0
	10.6367	-1.54096e-06	0
	10.6368	-5.11094e-07	0
	10.637	-3.60071e-06	0
	10.6371	-3.944e-06	0
	10.6372	-3.25741e-06	0
	10.6374	-4.28729e-06	0
	10.6375	-2.22754e-06	0
	10.6377	8.62076e-07	0
	10.6378	-8.54384e-07	0
	10.6379	1.75491e-07	0
	10.6381	-8.54384e-07	0
	10.6382	2.92183e-06	0
	10.6384	5.18784e-07	0
	10.6385	1.75491e-07	0
	10.6387	1.89195e-06	0
	10.6388	2.23525e-06	0
	10.6389	1.89195e-06	0
	10.6391	-1.67801e-07	0
	10.6392	1.75491e-07	0
	10.6394	8.62076e-07	0
	10.6395	1.54866e-06	0
	10.6396	2.57854e-06	0
	10.6398	5.66817e-06	0
	10.6399	4.98159e-06	0
	10.6401	4.295e-06	0
	10.6402	6.35476e-06	0
	10.6403	3.60842e-06	0
	10.6405	3.95171e-06	0
	10.6406	4.295e-06	0
	10.6408	4.63829e-06	0
	10.6409	4.98159e-06	0
	10.641	4.98159e-06	0
	10.6412	4.98159e-06	0
	10.6413	4.63829e-06	0
	10.6415	6.01147e-06	0
	10.6416	4.63829e-06	0
	10.6417	4.63829e-06	0
	10.6419	5.66817e-06	0
	10.642	6.01147e-06	0
	10.6422	3.95171e-06	0
	10.6423	3.95171e-06	0
	10.6424	4.295e-06	0
	10.6426	3.60842e-06	0
	10.6427	5.66817e-06	0
	10.6428	6.01147e-06	0
	10.643	4.98159e-06	0
	10.6431	5.66817e-06	0
	10.6433	4.63829e-06	0
	10.6434	5.32488e-06	0
	10.6435	2.92183e-06	0
	10.6437	4.63829e-06	0
	10.6438	3.26512e-06	0
	10.644	2.92183e-06	0
	10.6441	2.23525e-06	0
	10.6442	2.57854e-06	0
	10.6444	2.57854e-06	0
	10.6445	2.23525e-06	0
	10.6447	2.23525e-06	0
	10.6448	3.95171e-06	0
	10.6449	1.75491e-07	0
	10.6451	1.54866e-06	0
	10.6452	3.60842e-06	0
	10.6454	4.63829e-06	0
	10.6455	1.54866e-06	0
	10.6457	1.54866e-06	0
	10.6458	1.20537e-06	0
	10.646	2.23525e-06	0
	10.6461	-1.19767e-06	0
	10.6463	-5.11094e-07	0
	10.6464	-1.88425e-06	0
	10.6465	5.18784e-07	0
	10.6467	-1.88425e-06	0
	10.6468	-1.88425e-06	0
	10.647	1.75491e-07	0
	10.6471	1.75491e-07	0
	10.6472	-1.88425e-06	0
	10.6474	-1.54096e-06	0
	10.6475	-3.25741e-06	0
	10.6477	-1.19767e-06	0
	10.6478	-1.88425e-06	0
	10.6479	-2.57083e-06	0
	10.6481	-1.19767e-06	0
	10.6482	-3.25741e-06	0
	10.6484	-3.944e-06	0
	10.6485	-2.57083e-06	0
	10.6486	-4.28729e-06	0
	10.6488	-2.91412e-06	0
	10.6489	-4.97387e-06	0
	10.6491	-4.97387e-06	0
	10.6492	-6.00374e-06	0
	10.6493	-4.63058e-06	0
	10.6495	-3.60071e-06	0
	10.6496	-6.69032e-06	0
	10.6498	-5.66045e-06	0
	10.6499	-6.69032e-06	0
	10.65	-7.3769e-06	0
	10.6502	-4.28729e-06	0
	10.6503	-6.34703e-06	0
	10.6505	-7.3769e-06	0
	10.6506	-6.69032e-06	0
	10.6507	-8.40677e-06	0
	10.6509	-7.72019e-06	0
	10.651	-6.34703e-06	0
	10.6512	-6.00374e-06	0
	10.6513	-6.69032e-06	0
	10.6515	-6.34703e-06	0
	10.6516	-6.34703e-06	0
	10.6517	-6.34703e-06	0
	10.6519	-7.03361e-06	0
	10.652	-4.63058e-06	0
	10.6522	-4.97387e-06	0
	10.6523	-4.97387e-06	0
	10.6524	-6.00374e-06	0
	10.6526	-5.66045e-06	0
	10.6527	-5.31716e-06	0
	10.6529	-6.34703e-06	0
	10.653	-4.28729e-06	0
	10.6532	-4.28729e-06	0
	10.6533	-3.944e-06	0
	10.6534	-4.28729e-06	0
	10.6536	-6.00374e-06	0
	10.6537	-5.31716e-06	0
	10.6539	-3.60071e-06	0
	10.654	-1.19767e-06	0
	10.6541	-2.22754e-06	0
	10.6543	-2.57083e-06	0
	10.6544	-2.22754e-06	0
	10.6546	-2.57083e-06	0
	10.6547	1.75491e-07	0
	10.6548	-5.11094e-07	0
	10.655	-8.54384e-07	0
	10.6551	1.89195e-06	0
	10.6553	-5.11094e-07	0
	10.6554	2.23525e-06	0
	10.6556	1.20537e-06	0
	10.6557	2.57854e-06	0
	10.6558	4.295e-06	0
	10.656	2.92183e-06	0
	10.6561	3.26512e-06	0
	10.6563	1.89195e-06	0
	10.6564	3.95171e-06	0
	10.6565	6.69805e-06	0
	10.6567	4.98159e-06	0
	10.6568	6.69805e-06	0
	10.657	7.38464e-06	0
	10.6571	4.98159e-06	0
	10.6572	5.32488e-06	0
	10.6574	6.69805e-06	0
	10.6575	3.26512e-06	0
	10.6577	3.26512e-06	0
	10.6578	4.98159e-06	0
	10.6579	6.35476e-06	0
	10.6581	4.295e-06	0
	10.6582	4.98159e-06	0
	10.6584	4.63829e-06	0
	10.6585	4.295e-06	0
	10.6586	4.98159e-06	0
	10.6588	4.98159e-06	0
	10.6589	4.63829e-06	0
	10.6591	6.35476e-06	0
	10.6592	4.98159e-06	0
	10.6593	5.66817e-06	0
	10.6595	3.95171e-06	0
	10.6596	4.295e-06	0
	10.6598	3.95171e-06	0
	10.6599	2.92183e-06	0
	10.66	4.295e-06	0
	10.6602	3.95171e-06	0
	10.6603	4.63829e-06	0
	10.6605	4.295e-06	0
	10.6606	3.95171e-06	0
	10.6607	2.23525e-06	0
	10.6609	1.54866e-06	0
	10.661	1.54866e-06	0
	10.6612	3.26512e-06	0
	10.6613	4.63829e-06	0
	10.6614	3.26512e-06	0
	10.6616	2.23525e-06	0
	10.6617	2.57854e-06	0
	10.6619	1.89195e-06	0
	10.662	8.62076e-07	0
	10.6621	2.57854e-06	0
	10.6623	2.57854e-06	0
	10.6624	1.54866e-06	0
	10.6626	1.54866e-06	0
	10.6627	8.62076e-07	14
	10.6628	0.000192763	14
	10.663	0.000179374	14
	10.6631	0.000174911	14
	10.6633	0.000173195	14
	10.6634	0.000171822	14
	10.6635	0.000171822	14
	10.6637	0.000171822	14
	10.6638	0.000170792	14
	10.664	0.000171478	14
	10.6641	0.000171822	14
	10.6642	0.000172508	14
	10.6644	0.000173195	14
	10.6645	0.000175255	14
	10.6647	0.000174225	14
	10.6648	0.000174911	14
	10.6649	0.000175598	14
	10.6651	0.000175255	14
	10.6652	0.000174911	14
	10.6654	0.000175598	14
	10.6655	0.000175255	14
	10.6657	0.000175598	14
	10.6658	0.000175598	14
	10.666	0.000176285	14
	10.6661	0.000175255	14
	10.6662	0.000175255	14
	10.6664	0.000175598	14
	10.6665	0.000176971	14
	10.6667	0.000176971	14
	10.6668	0.000176285	14
	10.6669	0.000176628	14
	10.6671	0.000176628	14
	10.6672	0.000176285	14
	10.6674	0.000176628	14
	10.6675	0.000176285	14
	10.6676	0.000177314	14
	10.6678	0.000178001	14
	10.6679	0.000178001	14
	10.668	0.000179031	14
	10.6682	0.000178344	14
	10.6683	0.000178688	14
	10.6685	0.000178344	14
	10.6686	0.000178344	14
	10.6687	0.000179031	14
	10.6689	0.000179718	14
	10.669	0.000180404	14
	10.6692	0.000180061	14
	10.6693	0.000180404	14
	10.6694	0.000179374	14
	10.6696	0.000180404	14
	10.6697	0.000180404	14
	10.6699	0.000180404	14
	10.67	0.000181777	14
	10.6701	0.000182464	14
	10.6703	0.000182807	14
	10.6704	0.000182121	14
	10.6706	0.000180747	14
	10.6707	0.000183494	14
	10.6708	0.000182807	14
	10.671	0.00018418	14
	10.6711	0.00018624	14
	10.6713	0.00018418	14
	10.6714	0.000184867	14
	10.6715	0.000185553	14
	10.6717	0.00018418	14
	10.6718	0.000185553	14
	10.672	0.00018521	14
	10.6721	0.00018727	14
	10.6723	0.000185897	14
	10.6724	0.00018624	14
	10.6725	0.000186583	14
	10.6727	0.00018727	14
	10.6728	0.000186927	14
	10.673	0.000188643	14
	10.6731	0.000188986	14
	10.6732	0.00018933	14
	10.6734	0.000188986	14
	10.6735	0.000188643	14
	10.6737	0.000188643	14
	10.6738	0.00018933	14
	10.6739	0.000187957	14
	10.6741	0.000187957	14
	10.6742	0.000188986	14
	10.6744	0.0001883	14
	10.6745	0.0001883	14
	10.6746	0.000188643	14
	10.6748	0.000190016	14
	10.6749	0.000190016	14
	10.6751	0.000190703	14
	10.6752	0.00018933	14
	10.6753	0.000188986	14
	10.6755	0.00018933	14
	10.6756	0.0001883	14
	10.6758	0.00019036	14
	10.6759	0.000189673	14
	10.676	0.000190703	14
	10.6762	0.000190016	14
	10.6763	0.000191046	14
	10.6765	0.00018933	14
	10.6766	0.000188986	14
	10.6767	0.000189673	14
	10.6769	0.000188643	14
	10.677	0.000187957	14
	10.6771	0.000187957	14
	10.6773	0.000189673	14
	10.6774	0.000188986	14
	10.6776	0.000189673	14
	10.6778	0.000187613	14
	10.6779	0.000188643	14
	10.678	0.000188643	14
	10.6782	0.0001883	14
	10.6783	0.000187957	14
	10.6785	0.000188986	14
	10.6786	0.000188643	14
	10.6787	0.000187957	14
	10.6789	0.00018933	14
	10.679	0.0001883	14
	10.6792	0.000187613	14
	10.6793	0.000187613	14
	10.6794	0.000185553	14
	10.6796	0.000187613	14
	10.6797	0.000186583	14
	10.6799	0.000187613	14
	10.68	0.00018727	14
	10.6801	0.000186583	14
	10.6803	0.00018521	14
	10.6804	0.000186583	14
	10.6806	0.000186583	14
	10.6807	0.000185897	14
	10.6808	0.00018727	14
	10.681	0.000185553	14
	10.6811	0.000185897	14
	10.6813	0.000186583	14
	10.6814	0.00018624	14
	10.6815	0.00018624	14
	10.6817	0.000185897	14
	10.6818	0.000184524	14
	10.682	0.000184524	14
	10.6821	0.000183837	14
	10.6822	0.000185553	14
	10.6824	0.000184867	14
	10.6825	0.000184524	14
	10.6827	0.000184524	14
	10.6828	0.000183494	14
	10.6829	0.00018418	14
	10.6831	0.000183494	14
	10.6832	0.00018418	14
	10.6834	0.00018418	14
	10.6835	0.000183494	14
	10.6836	0.000183494	14
	10.6838	0.000183494	14
	10.6839	0.000183494	14
	10.6841	0.000183494	14
	10.6842	0.000182807	14
	10.6843	0.000184524	14
	10.6845	0.00018315	14
	10.6846	0.000182807	14
	10.6848	0.000182807	14
	10.6849	0.000184867	14
	10.685	0.000184867	14
	10.6852	0.000184524	14
	10.6853	0.000184524	14
	10.6855	0.000183837	14
	10.6856	0.000184524	14
	10.6858	0.000184867	14
	10.6859	0.00018521	14
	10.686	0.00018624	14
	10.6862	0.000184867	14
	10.6863	0.000185897	14
	10.6865	0.000184867	14
	10.6866	0.000185553	14
	10.6867	0.00018624	14
	10.6869	0.000185897	14
	10.687	0.000186583	14
	10.6872	0.000187957	14
	10.6873	0.000184867	14
	10.6875	0.000186583	14
	10.6876	0.000186583	14
	10.6877	0.00018727	14
	10.6879	0.000187613	14
	10.688	0.000188986	14
	10.6882	0.000186927	14
	10.6883	0.000188986	14
	10.6884	0.00018933	14
	10.6886	0.000188643	14
	10.6887	0.00018933	14
	10.6889	0.000189673	14
	10.689	0.000189673	14
	10.6892	0.000191046	14
	10.6893	0.000190016	14
	10.6894	0.00019036	14
	10.6896	0.00019036	14
	10.6897	0.000191389	14
	10.6899	0.000191733	14
	10.69	0.000191046	14
	10.6901	0.000190703	14
	10.6903	0.000190703	14
	10.6904	0.000191046	14
	10.6906	0.000191733	14
	10.6907	0.000191046	14
	10.6908	0.000191046	14
	10.691	0.000191046	14
	10.6911	0.000190703	14
	10.6913	0.000191046	14
	10.6914	0.000191046	14
	10.6915	0.000191046	14
	10.6917	0.000191046	14
	10.6918	0.00019036	14
	10.692	0.000190703	14
	10.6921	0.000192076	14
	10.6922	0.000190703	14
	10.6924	0.000191733	14
	10.6925	0.000191389	14
	10.6927	0.000191046	14
	10.6928	0.00019036	14
	10.6929	0.000190703	14
	10.6931	0.000190703	14
	10.6932	0.00019036	14
	10.6934	0.000191046	14
	10.6935	0.000190703	14
	10.6936	0.000190703	14
	10.6938	0.00019036	14
	10.6939	0.000190703	14
	10.6941	0.000191389	14
	10.6942	0.000191389	14
	10.6943	0.000189673	14
	10.6945	0.00019036	14
	10.6946	0.000190703	14
	10.6948	0.000190703	14
	10.6949	0.000190703	14
	10.695	0.000190703	14
	10.6952	0.000190703	14
	10.6953	0.000190703	14
	10.6955	0.000190703	14
	10.6956	0.000190016	14
	10.6958	0.00019036	14
	10.6959	0.00018933	14
	10.696	0.00018933	14
	10.6962	0.000189673	14
	10.6963	0.000189673	14
	10.6964	0.00019036	14
	10.6966	0.000187613	14
	10.6967	0.000189673	14
	10.6969	0.000188986	14
	10.697	0.00018933	14
	10.6971	0.00018727	14
	10.6973	0.00018727	14
	10.6974	0.000187957	14
	10.6976	0.000187957	14
	10.6977	0.0001883	14
	10.6978	0.000186927	14
	10.698	0.000187957	14
	10.6981	0.000187613	14
	10.6983	0.000186927	14
	10.6984	0.000186583	14
	10.6985	0.000186583	14
	10.6987	0.000185553	14
	10.6988	0.000186927	14
	10.699	0.000186927	14
	10.6991	0.000186583	14
	10.6992	0.00018624	14
	10.6994	0.000186583	14
	10.6995	0.00018624	14
	10.6997	0.000185553	14
	10.6998	0.000185897	14
	10.6999	0.000184524	14
	10.7001	0.000185553	14
	10.7002	0.000185897	14
	10.7004	0.000185897	14
	10.7005	0.000185897	14
	10.7006	0.000184524	14
	10.7008	0.000185553	14
	10.7009	0.00018521	14
	10.7011	0.000184524	14
	10.7012	0.00018521	14
	10.7013	0.000185553	14
	10.7015	0.000184524	14
	10.7016	0.000185897	14
	10.7018	0.000185553	14
	10.7019	0.00018624	14
	10.702	0.000185553	14
	10.7022	0.000186927	14
	10.7023	0.00018624	14
	10.7025	0.00018624	14
	10.7026	0.00018727	14
	10.7027	0.000186583	14
	10.7029	0.00018521	14
	10.703	0.000186583	14
	10.7032	0.000187613	14
	10.7033	0.000186927	14
	10.7034	0.000188986	14
	10.7036	0.0001883	14
	10.7037	0.000187957	14
	10.7039	0.000188986	14
	10.704	0.000187957	14
	10.7041	0.00018933	14
	10.7043	0.000190703	14
	10.7044	0.000190016	14
	10.7046	0.000190703	14
	10.7047	0.00018933	14
	10.7048	0.000191046	14
	10.705	0.00019036	14
	10.7051	0.000189673	14
	10.7053	0.000191389	14
	10.7054	0.00019036	14
	10.7056	0.000191046	14
	10.7057	0.00019036	14
	10.7058	0.00019036	14
	10.706	0.000190703	14
	10.7061	0.00019036	14
	10.7063	0.000191046	14
	10.7064	0.000191733	14
	10.7066	0.00019036	14
	10.7067	0.000192419	14
	10.7068	0.000191389	14
	10.707	0.000191389	14
	10.7071	0.000192419	14
	10.7073	0.000191389	14
	10.7074	0.000191733	14
	10.7075	0.000191046	14
	10.7077	0.000190703	14
	10.7078	0.000192419	14
	10.708	0.000192419	14
	10.7081	0.000191046	14
	10.7082	0.000191733	14
	10.7084	0.000192076	14
	10.7085	0.000192419	14
	10.7087	0.000192763	14
	10.7088	0.000191389	14
	10.7089	0.000191046	14
	10.7091	0.000192076	14
	10.7092	0.000192076	14
	10.7094	0.000192763	14
	10.7095	0.000192763	14
	10.7096	0.000192763	14
	10.7098	0.000192419	14
	10.7099	0.000192763	14
	10.7101	0.000192076	14
	10.7102	0.000191733	14
	10.7103	0.000190703	14
	10.7105	0.000190703	14
	10.7106	0.000191733	14
	10.7108	0.000191733	14
	10.7109	0.000191733	14
	10.711	0.000192076	14
	10.7112	0.000191046	14
	10.7113	0.000190703	14
	10.7114	0.000191046	14
	10.7116	0.000191733	14
	10.7117	0.000191389	14
	10.7119	0.000191733	14
	10.712	0.000191389	14
	10.7121	0.000190703	14
	10.7123	0.000190016	14
	10.7124	0.000190016	14
	10.7126	0.000190016	14
	10.7127	0.000190703	14
	10.7128	1.28773e-05	0
	10.713	5.66817e-06	0
	10.7131	5.66817e-06	0
	10.7133	2.92183e-06	0
	10.7134	2.23525e-06	0
	10.7135	1.20537e-06	0
	10.7137	1.54866e-06	0
	10.7138	1.75491e-07	0
	10.714	1.75491e-07	0
	10.7141	8.62076e-07	0
	10.7142	-8.54384e-07	0
	10.7144	-1.19767e-06	0
	10.7145	-1.54096e-06	0
	10.7147	-2.91412e-06	0
	10.7148	-1.88425e-06	0
	10.7149	-2.22754e-06	0
	10.7151	-2.57083e-06	0
	10.7152	-1.88425e-06	0
	10.7154	-1.88425e-06	0
	10.7155	-3.60071e-06	0
	10.7157	-3.944e-06	0
	10.7158	-3.944e-06	0
	10.716	-4.28729e-06	0
	10.7161	-4.28729e-06	0
	10.7163	-4.97387e-06	0
	10.7164	-2.91412e-06	0
	10.7165	-4.97387e-06	0
	10.7167	-6.34703e-06	0
	10.7168	-6.69032e-06	0
	10.717	-6.00374e-06	0
	10.7171	-8.06348e-06	0
	10.7172	-3.944e-06	0
	10.7174	-4.97387e-06	0
	10.7175	-6.34703e-06	0
	10.7177	-8.06348e-06	0
	10.7178	-7.72019e-06	0
	10.7179	-8.06348e-06	0
	10.7181	-7.72019e-06	0
	10.7182	-7.3769e-06	0
	10.7184	-5.66045e-06	0
	10.7185	-4.97387e-06	0
	10.7186	-4.97387e-06	0
	10.7188	-3.60071e-06	0
	10.7189	-4.97387e-06	0
	10.7191	-5.31716e-06	0
	10.7192	-7.72019e-06	0
	10.7193	-4.97387e-06	0
	10.7195	-4.97387e-06	0
	10.7196	-3.60071e-06	0
	10.7198	-4.63058e-06	0
	10.7199	-2.22754e-06	0
	10.72	-5.31716e-06	0
	10.7202	-4.28729e-06	0
	10.7203	-3.60071e-06	0
	10.7205	-1.88425e-06	0
	10.7206	-2.57083e-06	0
	10.7208	-1.54096e-06	0
	10.7209	-3.944e-06	0
	10.721	-5.11094e-07	0
	10.7212	-2.57083e-06	0
	10.7213	-1.19767e-06	0
	10.7214	1.20537e-06	0
	10.7216	1.20537e-06	0
	10.7217	8.62076e-07	0
	10.7219	2.57854e-06	0
	10.722	1.54866e-06	0
	10.7221	2.92183e-06	0
	10.7223	2.92183e-06	0
	10.7224	3.95171e-06	0
	10.7226	2.92183e-06	0
	10.7227	1.89195e-06	0
	10.7228	1.20537e-06	0
	10.723	5.18784e-07	0
	10.7231	1.20537e-06	0
	10.7233	3.26512e-06	0
	10.7234	3.60842e-06	0
	10.7235	5.66817e-06	0
	10.7237	4.295e-06	0
	10.7238	3.95171e-06	0
	10.724	5.32488e-06	0
	10.7241	5.32488e-06	0
	10.7242	5.32488e-06	0
	10.7244	4.98159e-06	0
	10.7245	4.98159e-06	0
	10.7247	4.63829e-06	0
	10.7248	3.60842e-06	0
	10.7249	3.95171e-06	0
	10.7251	4.63829e-06	0
	10.7252	4.295e-06	0
	10.7254	6.01147e-06	0
	10.7255	2.92183e-06	0
	10.7257	5.32488e-06	0
	10.7258	4.63829e-06	0
	10.726	4.63829e-06	0
	10.7261	5.32488e-06	0
	10.7263	5.66817e-06	0
	10.7264	6.35476e-06	0
	10.7265	6.69805e-06	0
	10.7267	3.95171e-06	0
	10.7268	4.63829e-06	0
	10.727	4.295e-06	0
	10.7271	2.57854e-06	0
	10.7272	3.26512e-06	0
	10.7274	2.57854e-06	0
	10.7275	4.295e-06	0
	10.7277	3.95171e-06	0
	10.7278	4.63829e-06	0
	10.7279	2.92183e-06	0
	10.7281	8.62076e-07	0
	10.7282	1.89195e-06	0
	10.7284	2.23525e-06	0
	10.7285	3.60842e-06	0
	10.7286	2.92183e-06	0
	10.7288	5.18784e-07	0
	10.7289	1.75491e-07	0
	10.7291	1.89195e-06	0
	10.7292	-1.19767e-06	0
	10.7293	1.20537e-06	0
	10.7295	8.62076e-07	0
	10.7296	5.18784e-07	0
	10.7298	-8.54384e-07	0
	10.7299	-5.11094e-07	0
	10.73	1.75491e-07	0
	10.7302	-5.11094e-07	0
	10.7303	-2.57083e-06	0
	10.7305	-1.88425e-06	0
	10.7306	-8.54384e-07	0
	10.7307	-1.19767e-06	0
	10.7309	-3.60071e-06	0
	10.731	-1.54096e-06	0
	10.7312	-3.60071e-06	0
	10.7313	-4.28729e-06	0
	10.7314	-8.54384e-07	0
	10.7316	-3.25741e-06	0
	10.7317	-3.25741e-06	0
	10.7319	-2.22754e-06	0
	10.732	-3.944e-06	0
	10.7321	-3.944e-06	0
	10.7323	-4.97387e-06	0
	10.7324	-3.944e-06	0
	10.7326	-4.28729e-06	0
	10.7327	-5.31716e-06	0
	10.7328	-4.97387e-06	0
	10.733	-4.97387e-06	0
	10.7331	-6.00374e-06	0
	10.7333	-6.69032e-06	0
	10.7334	-6.00374e-06	0
	10.7335	-4.97387e-06	0
	10.7337	-6.69032e-06	0
	10.7338	-6.69032e-06	0
	10.734	-4.63058e-06	0
	10.7341	-6.69032e-06	0
	10.7342	-7.03361e-06	0
	10.7344	-6.34703e-06	0
	10.7345	-6.34703e-06	0
	10.7347	-6.69032e-06	0
	10.7348	-6.00374e-06	0
	10.7349	-6.00374e-06	0
	10.7351	-4.63058e-06	0
	10.7352	-5.31716e-06	0
	10.7354	-5.66045e-06	0
	10.7355	-6.00374e-06	0
	10.7357	-6.34703e-06	0
	10.7358	-7.03361e-06	0
	10.736	-3.944e-06	0
	10.7361	-4.28729e-06	0
	10.7362	-2.91412e-06	0
	10.7364	-5.66045e-06	0
	10.7365	-6.00374e-06	0
	10.7366	-4.28729e-06	0
	10.7368	-5.31716e-06	0
	10.7369	-3.25741e-06	0
	10.7371	-3.944e-06	0
	10.7372	-2.22754e-06	0
	10.7373	-5.66045e-06	0
	10.7375	-2.22754e-06	0
	10.7376	-1.88425e-06	0
	10.7378	-3.25741e-06	0
	10.7379	-2.91412e-06	0
	10.738	8.62076e-07	0
	10.7382	-1.54096e-06	0
	10.7383	-5.11094e-07	0
	10.7385	1.20537e-06	0
	10.7386	-1.67801e-07	0
	10.7387	5.18784e-07	0
	10.7389	8.62076e-07	0
	10.739	2.57854e-06	0
	10.7392	1.54866e-06	0
	10.7393	3.26512e-06	0
	10.7394	1.89195e-06	0
	10.7396	3.26512e-06	0
	10.7397	4.98159e-06	0
	10.7399	4.295e-06	0
	10.74	4.98159e-06	0
	10.7401	4.295e-06	0
	10.7403	4.295e-06	0
	10.7404	4.63829e-06	0
	10.7406	4.98159e-06	0
	10.7407	6.01147e-06	0
	10.7409	3.26512e-06	0
	10.741	4.295e-06	0
	10.7411	4.295e-06	0
	10.7413	2.57854e-06	0
	10.7414	6.35476e-06	0
	10.7416	3.60842e-06	0
	10.7417	5.32488e-06	0
	10.7418	5.66817e-06	0
	10.742	4.63829e-06	0
	10.7421	3.60842e-06	0
	10.7423	3.95171e-06	0
	10.7424	6.69805e-06	0
	10.7425	4.98159e-06	0
	10.7427	6.35476e-06	0
	10.7428	5.32488e-06	0
	10.743	4.63829e-06	0
	10.7431	4.63829e-06	0
	10.7432	4.98159e-06	0
	10.7434	5.32488e-06	0
	10.7435	5.66817e-06	0
	10.7437	3.95171e-06	0
	10.7438	3.26512e-06	0
	10.7439	2.57854e-06	0
	10.7441	3.60842e-06	0
	10.7442	4.63829e-06	0
	10.7444	3.60842e-06	0
	10.7445	5.18784e-07	0
	10.7446	1.54866e-06	0
	10.7448	3.60842e-06	0
	10.7449	1.20537e-06	0
	10.7451	3.95171e-06	0
	10.7452	1.89195e-06	0
	10.7453	5.18784e-07	0
	10.7455	-5.11094e-07	0
	10.7456	1.89195e-06	0
	10.7458	1.89195e-06	0
	10.7459	1.89195e-06	0
	10.746	-1.19767e-06	0
	10.7462	-5.11094e-07	0
	10.7463	1.54866e-06	0
	10.7464	-5.11094e-07	0
	10.7466	1.20537e-06	0
	10.7467	-5.11094e-07	0
	10.7469	1.20537e-06	0
	10.747	-1.19767e-06	0
	10.7471	5.18784e-07	0
	10.7473	-1.19767e-06	0
	10.7474	-5.11094e-07	0
	10.7476	-1.54096e-06	0
	10.7477	-2.22754e-06	0
	10.7478	-8.54384e-07	0
	10.748	-3.944e-06	0
	10.7481	-3.25741e-06	0
	10.7483	-3.60071e-06	0
	10.7484	-5.66045e-06	0
	10.7485	-4.63058e-06	0
	10.7487	-3.944e-06	0
	10.7488	-4.28729e-06	0
	10.749	-2.22754e-06	0
	10.7491	-4.97387e-06	0
	10.7492	-2.57083e-06	0
	10.7494	-4.28729e-06	0
	10.7495	-3.944e-06	0
	10.7497	-5.66045e-06	0
	10.7498	-5.31716e-06	0
	10.75	-5.66045e-06	0
	10.7501	-6.00374e-06	0
	10.7502	-5.66045e-06	0
	10.7504	-5.66045e-06	0
	10.7505	-6.69032e-06	0
	10.7507	-4.97387e-06	0
	10.7508	-6.69032e-06	0
	10.7509	-7.3769e-06	0
	10.7511	-8.06348e-06	0
	10.7512	-6.34703e-06	0
	10.7514	-7.72019e-06	0
	10.7515	-6.34703e-06	0
	10.7516	-7.03361e-06	0
	10.7518	-6.69032e-06	0
	10.7519	-8.75006e-06	0
	10.7521	-6.34703e-06	0
	10.7522	-5.66045e-06	0
	10.7523	-4.63058e-06	0
	10.7525	-4.28729e-06	0
	10.7526	-4.28729e-06	0
	10.7528	-5.66045e-06	0
	10.7529	-6.34703e-06	0
	10.753	-5.31716e-06	0
	10.7532	-4.28729e-06	0
	10.7533	-6.34703e-06	0
	10.7535	-2.22754e-06	0
	10.7536	-4.63058e-06	0
	10.7537	-6.34703e-06	0
	10.7539	-4.97387e-06	0
	10.754	-2.22754e-06	0
	10.7541	-4.28729e-06	0
	10.7543	-3.944e-06	0
	10.7544	-2.57083e-06	0
	10.7546	-1.88425e-06	0
	10.7547	-5.11094e-07	0
	10.7548	1.75491e-07	0
	10.755	-8.54384e-07	0
	10.7551	8.62076e-07	0
	10.7553	1.75491e-07	0
	10.7554	-1.67801e-07	0
	10.7556	-1.67801e-07	0
	10.7557	2.23525e-06	0
	10.7559	3.60842e-06	0
	10.756	4.295e-06	0
	10.7561	3.26512e-06	0
	10.7563	2.57854e-06	0
	10.7564	3.95171e-06	0
	10.7566	2.57854e-06	0
	10.7567	3.26512e-06	0
	10.7568	4.98159e-06	0
	10.757	4.63829e-06	0
	10.7571	6.35476e-06	0
	10.7573	4.98159e-06	0
	10.7574	5.32488e-06	0
	10.7575	5.32488e-06	0
	10.7577	4.98159e-06	0
	10.7578	3.26512e-06	0
	10.758	4.63829e-06	0
	10.7581	5.32488e-06	0
	10.7582	5.32488e-06	0
	10.7584	5.32488e-06	0
	10.7585	3.95171e-06	0
	10.7587	4.295e-06	0
	10.7588	5.32488e-06	0
	10.7589	4.98159e-06	0
	10.7591	5.66817e-06	0
	10.7592	6.01147e-06	0
	10.7594	5.66817e-06	0
	10.7595	5.66817e-06	0
	10.7596	3.95171e-06	0
	10.7598	3.26512e-06	0
	10.7599	4.63829e-06	0
	10.7601	4.63829e-06	0
	10.7602	4.63829e-06	0
	10.7603	4.63829e-06	0
	10.7605	4.63829e-06	0
	10.7606	2.92183e-06	0
	10.7608	1.89195e-06	0
	10.7609	1.89195e-06	0
	10.761	2.57854e-06	0
	10.7612	3.26512e-06	0
	10.7613	2.57854e-06	0
	10.7615	5.66817e-06	0
	10.7616	8.62076e-07	0
	10.7617	1.75491e-07	0
	10.7619	2.57854e-06	0
	10.762	1.89195e-06	0
	10.7622	1.54866e-06	0
	10.7623	4.63829e-06	0
	10.7624	2.23525e-06	0
	10.7626	8.62076e-07	0
	10.7627	1.75491e-07	0
	10.7629	0.000193449	14
	10.763	0.000181434	14
	10.7631	0.000174225	14
	10.7633	0.000173195	14
	10.7634	0.000172165	14
	10.7636	0.000172508	14
	10.7637	0.000173195	14
	10.7638	0.000172165	14
	10.764	0.000173195	14
	10.7641	0.000172508	14
	10.7643	0.000173195	14
	10.7644	0.000173538	14
	10.7645	0.000173538	14
	10.7647	0.000174225	14
	10.7648	0.000175255	14
	10.765	0.000174225	14
	10.7651	0.000175255	14
	10.7652	0.000175255	14
	10.7654	0.000174911	14
	10.7655	0.000176285	14
	10.7657	0.000176628	14
	10.7659	0.000176628	14
	10.766	0.000177314	14
	10.7661	0.000176285	14
	10.7663	0.000175941	14
	10.7664	0.000175941	14
	10.7666	0.000176285	14
	10.7667	0.000176628	14
	10.7668	0.000176971	14
	10.767	0.000176285	14
	10.7671	0.000177314	14
	10.7673	0.000176628	14
	10.7674	0.000177314	14
	10.7675	0.000176628	14
	10.7677	0.000177314	14
	10.7678	0.000177314	14
	10.768	0.000178688	14
	10.7681	0.000178344	14
	10.7682	0.000178344	14
	10.7684	0.000178344	14
	10.7685	0.000178344	14
	10.7686	0.000179031	14
	10.7688	0.000179374	14
	10.7689	0.000179718	14
	10.7691	0.000180404	14
	10.7692	0.000179718	14
	10.7693	0.000179718	14
	10.7695	0.000180747	14
	10.7696	0.000180061	14
	10.7698	0.000181091	14
	10.7699	0.000182121	14
	10.7701	0.000181091	14
	10.7702	0.000181777	14
	10.7703	0.000181777	14
	10.7705	0.000181434	14
	10.7706	0.000182464	14
	10.7707	0.00018315	14
	10.7709	0.00018418	14
	10.771	0.00018315	14
	10.7712	0.000184524	14
	10.7713	0.000186583	14
	10.7715	0.000183837	14
	10.7716	0.000185553	14
	10.7717	0.000185553	14
	10.7719	0.00018521	14
	10.772	0.00018521	14
	10.7722	0.00018521	14
	10.7723	0.00018624	14
	10.7724	0.000186583	14
	10.7726	0.000185897	14
	10.7727	0.000186583	14
	10.7729	0.00018727	14
	10.773	0.0001883	14
	10.7731	0.00018933	14
	10.7733	0.000187957	14
	10.7734	0.000188643	14
	10.7736	0.000188643	14
	10.7737	0.000188643	14
	10.7738	0.000188986	14
	10.774	0.00018933	14
	10.7741	0.000187957	14
	10.7743	0.000188643	14
	10.7744	0.00018933	14
	10.7745	0.000188986	14
	10.7747	0.0001883	14
	10.7748	0.000188986	14
	10.775	0.00018933	14
	10.7751	0.000188986	14
	10.7752	0.000188986	14
	10.7754	0.00018933	14
	10.7756	0.000188986	14
	10.7757	0.00018933	14
	10.7759	0.00018933	14
	10.776	0.00019036	14
	10.7761	0.000189673	14
	10.7763	0.000189673	14
	10.7764	0.000190703	14
	10.7766	0.000191389	14
	10.7767	0.00018933	14
	10.7768	0.000189673	14
	10.777	0.00018933	14
	10.7771	0.000187957	14
	10.7773	0.000188986	14
	10.7774	0.000188643	14
	10.7775	0.000189673	14
	10.7777	0.000189673	14
	10.7778	0.00018933	14
	10.778	0.00018727	14
	10.7781	0.000187957	14
	10.7782	0.000188986	14
	10.7784	0.000187613	14
	10.7785	0.0001883	14
	10.7787	0.000188986	14
	10.7788	0.000187957	14
	10.7789	0.00018933	14
	10.7791	0.000186927	14
	10.7792	0.0001883	14
	10.7794	0.000187957	14
	10.7795	0.000188643	14
	10.7796	0.000187613	14
	10.7798	0.000186927	14
	10.7799	0.000186583	14
	10.78	0.00018727	14
	10.7802	0.00018624	14
	10.7803	0.000186583	14
	10.7805	0.000186927	14
	10.7806	0.000185553	14
	10.7807	0.000185553	14
	10.7809	0.000184867	14
	10.781	0.00018624	14
	10.7812	0.00018624	14
	10.7813	0.00018624	14
	10.7814	0.000186927	14
	10.7816	0.000186583	14
	10.7817	0.000186583	14
	10.7819	0.00018624	14
	10.782	0.000184524	14
	10.7821	0.00018521	14
	10.7823	0.00018418	14
	10.7824	0.000184867	14
	10.7826	0.000184524	14
	10.7827	0.000184524	14
	10.7828	0.000183837	14
	10.783	0.000183494	14
	10.7831	0.000182807	14
	10.7833	0.00018418	14
	10.7834	0.00018418	14
	10.7835	0.00018418	14
	10.7837	0.000183494	14
	10.7838	0.000184524	14
	10.784	0.000184524	14
	10.7841	0.000184524	14
	10.7843	0.000183494	14
	10.7844	0.000182464	14
	10.7845	0.000183494	14
	10.7847	0.000183494	14
	10.7848	0.000182464	14
	10.785	0.00018418	14
	10.7851	0.00018418	14
	10.7852	0.000184524	14
	10.7854	0.00018521	14
	10.7855	0.000184524	14
	10.7857	0.000184867	14
	10.7858	0.000185553	14
	10.786	0.000184524	14
	10.7861	0.00018521	14
	10.7863	0.000185897	14
	10.7864	0.000185897	14
	10.7866	0.000186583	14
	10.7867	0.000186583	14
	10.7868	0.000185553	14
	10.787	0.000185553	14
	10.7871	0.000186583	14
	10.7873	0.000185553	14
	10.7874	0.000186583	14
	10.7875	0.000186927	14
	10.7877	0.000187957	14
	10.7878	0.000187613	14
	10.788	0.0001883	14
	10.7881	0.00018727	14
	10.7882	0.000188986	14
	10.7884	0.00018933	14
	10.7885	0.000187957	14
	10.7887	0.000190016	14
	10.7888	0.000190016	14
	10.7889	0.000191389	14
	10.7891	0.00018933	14
	10.7892	0.000190016	14
	10.7894	0.00018933	14
	10.7895	0.000190703	14
	10.7896	0.000191389	14
	10.7898	0.000191046	14
	10.7899	0.000191733	14
	10.7901	0.00019036	14
	10.7902	0.000190703	14
	10.7903	0.000190703	14
	10.7905	0.00019036	14
	10.7906	0.000191046	14
	10.7907	0.000190016	14
	10.7909	0.000190016	14
	10.791	0.000190703	14
	10.7912	0.000191389	14
	10.7913	0.000191389	14
	10.7914	0.000191046	14
	10.7916	0.000190703	14
	10.7917	0.000191389	14
	10.7919	0.000191733	14
	10.792	0.000191733	14
	10.7921	0.000191046	14
	10.7923	0.000191046	14
	10.7924	0.000190703	14
	10.7926	0.000191389	14
	10.7927	0.000191389	14
	10.7928	0.000192076	14
	10.793	0.000191046	14
	10.7931	0.000190703	14
	10.7933	0.00019036	14
	10.7934	0.000191046	14
	10.7935	0.000191389	14
	10.7937	0.000190703	14
	10.7938	0.000191733	14
	10.794	0.000191046	14
	10.7941	0.000190703	14
	10.7942	0.000190703	14
	10.7944	0.000190703	14
	10.7945	0.00019036	14
	10.7947	0.00019036	14
	10.7948	0.00019036	14
	10.795	0.00019036	14
	10.7951	0.00018933	14
	10.7952	0.000189673	14
	10.7954	0.00019036	14
	10.7955	0.000191389	14
	10.7957	0.000188986	14
	10.7958	0.000191389	14
	10.796	0.000188986	14
	10.7961	0.0001883	14
	10.7963	0.000188986	14
	10.7964	0.000188643	14
	10.7965	0.000188643	14
	10.7967	0.000187957	14
	10.7968	0.00018933	14
	10.797	0.000188643	14
	10.7971	0.000188643	14
	10.7972	0.0001883	14
	10.7974	0.000188986	14
	10.7975	0.000188643	14
	10.7977	0.000187613	14
	10.7978	0.000189673	14
	10.7979	0.000187957	14
	10.7981	0.000187613	14
	10.7982	0.000187613	14
	10.7984	0.000186583	14
	10.7985	0.000187957	14
	10.7986	0.000187613	14
	10.7988	0.000186583	14
	10.7989	0.000186583	14
	10.7991	0.000186583	14
	10.7992	0.00018624	14
	10.7993	0.000187957	14
	10.7995	0.000186583	14
	10.7996	0.000185897	14
	10.7998	0.00018624	14
	10.7999	0.000185897	14
	10.8	0.000184524	14
	10.8002	0.00018418	14
	10.8003	0.000185553	14
	10.8005	0.000185897	14
	10.8006	0.000185897	14
	10.8008	0.000185897	14
	10.8009	0.000185553	14
	10.801	0.000183837	14
	10.8012	0.000184524	14
	10.8013	0.000183837	14
	10.8014	0.000183837	14
	10.8016	0.00018418	14
	10.8017	0.000184867	14
	10.8019	0.000185897	14
	10.802	0.000185897	14
	10.8021	0.000186927	14
	10.8023	0.000186927	14
	10.8024	0.000186583	14
	10.8026	0.00018624	14
	10.8027	0.000185897	14
	10.8028	0.000186583	14
	10.803	0.000186583	14
	10.8031	0.0001883	14
	10.8033	0.000187613	14
	10.8034	0.000187613	14
	10.8035	0.0001883	14
	10.8037	0.000190016	14
	10.8038	0.000188986	14
	10.804	0.000188643	14
	10.8041	0.0001883	14
	10.8042	0.000188986	14
	10.8044	0.00018933	14
	10.8045	0.0001883	14
	10.8047	0.000189673	14
	10.8048	0.00018933	14
	10.8049	0.00019036	14
	10.8051	0.00018933	14
	10.8052	0.000190703	14
	10.8054	0.000190703	14
	10.8055	0.000190016	14
	10.8057	0.000191046	14
	10.8058	0.000191389	14
	10.8059	0.00019036	14
	10.8061	0.000191389	14
	10.8062	0.000191046	14
	10.8064	0.000191733	14
	10.8065	0.000191389	14
	10.8066	0.000192419	14
	10.8068	0.000191389	14
	10.8069	0.000191733	14
	10.8071	0.000192419	14
	10.8072	0.000191733	14
	10.8073	0.000193106	14
	10.8075	0.000192076	14
	10.8076	0.000191046	14
	10.8078	0.000191046	14
	10.8079	0.000192076	14
	10.808	0.000192763	14
	10.8082	0.000191733	14
	10.8083	0.000192076	14
	10.8085	0.000192076	14
	10.8086	0.000191733	14
	10.8087	0.000191733	14
	10.8089	0.000192076	14
	10.809	0.000192419	14
	10.8092	0.000192763	14
	10.8093	0.000193106	14
	10.8095	0.000192419	14
	10.8096	0.000192076	14
	10.8097	0.000191733	14
	10.8099	0.000191389	14
	10.81	0.000191046	14
	10.8102	0.000192076	14
	10.8103	0.000191389	14
	10.8104	0.000191389	14
	10.8106	0.000191046	14
	10.8107	0.000191733	14
	10.8109	0.000191046	14
	10.811	0.000191733	14
	10.8111	0.000191733	14
	10.8113	0.000191046	14
	10.8114	0.000191733	14
	10.8116	0.00019036	14
	10.8117	0.000191046	14
	10.8118	0.000191733	14
	10.812	0.000191046	14
	10.8121	0.000190703	14
	10.8123	0.000191046	14
	10.8124	0.000191389	14
	10.8125	0.000191046	14
	10.8127	0.000190016	14
	10.8128	1.35639e-05	14
	10.813	7.72793e-06	14
	10.8131	3.26512e-06	0
	10.8132	2.92183e-06	0
	10.8134	8.62076e-07	0
	10.8135	1.75491e-07	0
	10.8137	-1.67801e-07	0
	10.8138	-1.54096e-06	0
	10.8139	8.62076e-07	0
	10.8141	-1.54096e-06	0
	10.8142	-2.57083e-06	0
	10.8143	-5.11094e-07	0
	10.8145	-1.67801e-07	0
	10.8146	-1.88425e-06	0
	10.8148	-8.54384e-07	0
	10.8149	-2.57083e-06	0
	10.815	-3.944e-06	0
	10.8152	-2.57083e-06	0
	10.8153	-4.97387e-06	0
	10.8155	-4.63058e-06	0
	10.8156	-3.25741e-06	0
	10.8158	-3.944e-06	0
	10.8159	-2.91412e-06	0
	10.8161	-4.97387e-06	0
	10.8162	-3.944e-06	0
	10.8163	-4.63058e-06	0
	10.8165	-7.03361e-06	0
	10.8166	-6.69032e-06	0
	10.8168	-7.3769e-06	0
	10.8169	-6.34703e-06	0
	10.817	-6.69032e-06	0
	10.8172	-6.69032e-06	0
	10.8173	-7.72019e-06	0
	10.8175	-5.66045e-06	0
	10.8176	-6.69032e-06	0
	10.8177	-6.69032e-06	0
	10.8179	-6.00374e-06	0
	10.818	-7.3769e-06	0
	10.8182	-4.97387e-06	0
	10.8183	-3.60071e-06	0
	10.8184	-4.97387e-06	0
	10.8186	-6.00374e-06	0
	10.8187	-6.69032e-06	0
	10.8189	-6.69032e-06	0
	10.819	-4.97387e-06	0
	10.8191	-4.97387e-06	0
	10.8193	-4.63058e-06	0
	10.8194	-3.60071e-06	0
	10.8196	-6.69032e-06	0
	10.8197	-5.66045e-06	0
	10.8198	-1.88425e-06	0
	10.82	-4.97387e-06	0
	10.8201	-3.25741e-06	0
	10.8203	-2.22754e-06	0
	10.8204	-2.22754e-06	0
	10.8205	-2.22754e-06	0
	10.8207	-3.944e-06	0
	10.8208	-3.25741e-06	0
	10.821	-3.25741e-06	0
	10.8211	-2.57083e-06	0
	10.8212	8.62076e-07	0
	10.8214	5.18784e-07	0
	10.8215	2.23525e-06	0
	10.8217	-1.67801e-07	0
	10.8218	1.20537e-06	0
	10.8219	8.62076e-07	0
	10.8221	2.57854e-06	0
	10.8222	5.18784e-07	0
	10.8224	1.54866e-06	0
	10.8225	5.18784e-07	0
	10.8226	1.89195e-06	0
	10.8228	4.295e-06	0
	10.8229	3.60842e-06	0
	10.8231	5.32488e-06	0
	10.8232	4.98159e-06	0
	10.8233	5.32488e-06	0
	10.8235	6.01147e-06	0
	10.8236	4.295e-06	0
	10.8238	4.63829e-06	0
	10.8239	4.63829e-06	0
	10.824	3.95171e-06	0
	10.8242	4.98159e-06	0
	10.8243	4.63829e-06	0
	10.8245	6.35476e-06	0
	10.8246	5.32488e-06	0
	10.8247	4.63829e-06	0
	10.8249	2.23525e-06	0
	10.825	6.01147e-06	0
	10.8252	4.63829e-06	0
	10.8253	4.63829e-06	0
	10.8254	4.295e-06	0
	10.8256	2.57854e-06	0
	10.8257	4.295e-06	0
	10.8259	6.69805e-06	0
	10.826	4.98159e-06	0
	10.8261	7.72793e-06	0
	10.8263	5.32488e-06	0
	10.8264	6.35476e-06	0
	10.8266	6.69805e-06	0
	10.8267	5.32488e-06	0
	10.8268	4.98159e-06	0
	10.827	3.95171e-06	0
	10.8271	2.92183e-06	0
	10.8273	2.92183e-06	0
	10.8274	3.26512e-06	0
	10.8275	4.295e-06	0
	10.8277	3.95171e-06	0
	10.8278	4.295e-06	0
	10.828	1.89195e-06	0
	10.8281	2.23525e-06	0
	10.8282	2.92183e-06	0
	10.8284	1.20537e-06	0
	10.8285	4.63829e-06	0
	10.8287	4.295e-06	0
	10.8288	4.295e-06	0
	10.8289	1.20537e-06	0
	10.8291	1.89195e-06	0
	10.8292	2.92183e-06	0
	10.8294	2.23525e-06	0
	10.8295	-5.11094e-07	0
	10.8296	8.62076e-07	0
	10.8298	-1.54096e-06	0
	10.8299	-1.19767e-06	0
	10.8301	-1.67801e-07	0
	10.8302	-2.57083e-06	0
	10.8303	-5.11094e-07	0
	10.8305	-3.60071e-06	0
	10.8306	-8.54384e-07	0
	10.8308	-3.25741e-06	0
	10.8309	-2.57083e-06	0
	10.831	-1.67801e-07	0
	10.8312	-2.57083e-06	0
	10.8313	-1.19767e-06	0
	10.8315	-2.57083e-06	0
	10.8316	-2.57083e-06	0
	10.8317	-1.54096e-06	0
	10.8319	-3.944e-06	0
	10.832	-3.944e-06	0
	10.8322	-2.91412e-06	0
	10.8323	-5.31716e-06	0
	10.8324	-6.69032e-06	0
	10.8326	-6.69032e-06	0
	10.8327	-5.31716e-06	0
	10.8329	-7.03361e-06	0
	10.833	-6.34703e-06	0
	10.8331	-7.3769e-06	0
	10.8333	-6.34703e-06	0
	10.8334	-5.31716e-06	0
	10.8336	-6.00374e-06	0
	10.8337	-6.34703e-06	0
	10.8338	-6.00374e-06	0
	10.834	-5.66045e-06	0
	10.8341	-8.40677e-06	0
	10.8343	-6.69032e-06	0
	10.8344	-9.09335e-06	0
	10.8345	-7.72019e-06	0
	10.8347	-8.75006e-06	0
	10.8348	-7.03361e-06	0
	10.835	-8.06348e-06	0
	10.8351	-6.69032e-06	0
	10.8352	-6.34703e-06	0
	10.8354	-5.66045e-06	0
	10.8355	-4.97387e-06	0
	10.8357	-3.60071e-06	0
	10.8359	-4.63058e-06	0
	10.836	-6.34703e-06	0
	10.8361	-6.00374e-06	0
	10.8363	-5.31716e-06	0
	10.8364	-4.28729e-06	0
	10.8366	-2.22754e-06	0
	10.8367	-4.97387e-06	0
	10.8368	-6.69032e-06	0
	10.837	-6.00374e-06	0
	10.8371	-3.944e-06	0
	10.8373	-2.22754e-06	0
	10.8374	-3.944e-06	0
	10.8375	1.75491e-07	0
	10.8377	-1.19767e-06	0
	10.8378	-8.54384e-07	0
	10.838	5.18784e-07	0
	10.8381	8.62076e-07	0
	10.8382	-5.11094e-07	0
	10.8384	1.54866e-06	0
	10.8385	2.23525e-06	0
	10.8387	1.75491e-07	0
	10.8388	2.92183e-06	0
	10.8389	1.20537e-06	0
	10.8391	3.60842e-06	0
	10.8392	3.60842e-06	0
	10.8394	1.20537e-06	0
	10.8395	1.89195e-06	0
	10.8396	1.54866e-06	0
	10.8398	1.89195e-06	0
	10.8399	4.295e-06	0
	10.8401	2.92183e-06	0
	10.8402	5.66817e-06	0
	10.8403	6.35476e-06	0
	10.8405	4.295e-06	0
	10.8406	5.32488e-06	0
	10.8408	4.63829e-06	0
	10.8409	4.63829e-06	0
	10.841	4.98159e-06	0
	10.8412	6.01147e-06	0
	10.8413	3.60842e-06	0
	10.8415	4.295e-06	0
	10.8416	4.63829e-06	0
	10.8417	4.98159e-06	0
	10.8419	4.98159e-06	0
	10.842	4.295e-06	0
	10.8422	4.98159e-06	0
	10.8423	4.98159e-06	0
	10.8424	3.60842e-06	0
	10.8426	5.32488e-06	0
	10.8427	4.63829e-06	0
	10.8429	4.98159e-06	0
	10.843	4.98159e-06	0
	10.8431	5.32488e-06	0
	10.8433	4.98159e-06	0
	10.8434	4.295e-06	0
	10.8436	1.89195e-06	0
	10.8437	5.32488e-06	0
	10.8438	3.26512e-06	0
	10.844	1.89195e-06	0
	10.8441	2.92183e-06	0
	10.8443	4.98159e-06	0
	10.8444	2.92183e-06	0
	10.8445	4.63829e-06	0
	10.8447	1.89195e-06	0
	10.8448	1.89195e-06	0
	10.845	2.23525e-06	0
	10.8451	1.89195e-06	0
	10.8452	1.54866e-06	0
	10.8454	1.54866e-06	0
	10.8455	-1.67801e-07	0
	10.8457	8.62076e-07	0
	10.8459	2.23525e-06	0
	10.846	1.20537e-06	0
	10.8461	5.18784e-07	0
	10.8463	1.75491e-07	0
	10.8464	8.62076e-07	0
	10.8466	-1.54096e-06	0
	10.8467	1.75491e-07	0
	10.8468	-5.11094e-07	0
	10.847	-3.25741e-06	0
	10.8471	-1.88425e-06	0
	10.8473	-1.54096e-06	0
	10.8474	-8.54384e-07	0
	10.8475	-1.19767e-06	0
	10.8477	-1.19767e-06	0
	10.8478	-2.22754e-06	0
	10.848	-3.25741e-06	0
	10.8481	-1.88425e-06	0
	10.8482	-2.22754e-06	0
	10.8484	-3.60071e-06	0
	10.8485	-1.54096e-06	0
	10.8486	-2.22754e-06	0
	10.8488	-3.25741e-06	0
	10.8489	-3.944e-06	0
	10.8491	-6.00374e-06	0
	10.8492	-6.69032e-06	0
	10.8494	-3.25741e-06	0
	10.8495	-4.97387e-06	0
	10.8496	-3.25741e-06	0
	10.8498	-6.69032e-06	0
	10.8499	-4.63058e-06	0
	10.85	-4.97387e-06	0
	10.8502	-6.00374e-06	0
	10.8503	-5.66045e-06	0
	10.8505	-8.06348e-06	0
	10.8506	-5.31716e-06	0
	10.8508	-7.03361e-06	0
	10.8509	-7.72019e-06	0
	10.8511	-6.00374e-06	0
	10.8512	-6.69032e-06	0
	10.8513	-6.34703e-06	0
	10.8515	-5.31716e-06	0
	10.8516	-4.28729e-06	0
	10.8518	-6.00374e-06	0
	10.8519	-6.69032e-06	0
	10.852	-6.34703e-06	0
	10.8522	-5.66045e-06	0
	10.8523	-5.31716e-06	0
	10.8525	-5.66045e-06	0
	10.8526	-6.34703e-06	0
	10.8527	-3.60071e-06	0
	10.8529	-3.60071e-06	0
	10.853	-6.34703e-06	0
	10.8532	-3.25741e-06	0
	10.8533	-2.91412e-06	0
	10.8534	-6.00374e-06	0
	10.8536	-3.25741e-06	0
	10.8537	-3.60071e-06	0
	10.8539	-2.91412e-06	0
	10.854	-3.60071e-06	0
	10.8541	-3.944e-06	0
	10.8543	-3.944e-06	0
	10.8544	-1.19767e-06	0
	10.8546	8.62076e-07	0
	10.8547	-1.67801e-07	0
	10.8548	-1.67801e-07	0
	10.855	1.75491e-07	0
	10.8551	-5.11094e-07	0
	10.8553	2.23525e-06	0
	10.8554	2.57854e-06	0
	10.8556	5.18784e-07	0
	10.8557	2.92183e-06	0
	10.8559	3.95171e-06	0
	10.856	2.23525e-06	0
	10.8561	4.295e-06	0
	10.8563	3.26512e-06	0
	10.8564	2.92183e-06	0
	10.8566	4.98159e-06	0
	10.8567	3.26512e-06	0
	10.8568	4.295e-06	0
	10.857	4.63829e-06	0
	10.8571	4.98159e-06	0
	10.8573	6.69805e-06	0
	10.8574	4.295e-06	0
	10.8575	5.32488e-06	0
	10.8577	4.98159e-06	0
	10.8578	6.35476e-06	0
	10.858	5.32488e-06	0
	10.8581	4.63829e-06	0
	10.8582	5.66817e-06	0
	10.8584	5.32488e-06	0
	10.8585	4.63829e-06	0
	10.8587	3.60842e-06	0
	10.8588	5.32488e-06	0
	10.8589	5.32488e-06	0
	10.8591	6.01147e-06	0
	10.8592	3.60842e-06	0
	10.8593	4.98159e-06	0
	10.8595	4.63829e-06	0
	10.8596	3.95171e-06	0
	10.8598	4.98159e-06	0
	10.8599	3.60842e-06	0
	10.86	3.95171e-06	0
	10.8602	2.23525e-06	0
	10.8603	2.92183e-06	0
	10.8605	3.60842e-06	0
	10.8606	4.295e-06	0
	10.8607	5.66817e-06	0
	10.8609	4.63829e-06	0
	10.861	1.20537e-06	0
	10.8612	2.23525e-06	0
	10.8613	4.295e-06	0
	10.8614	3.26512e-06	0
	10.8616	3.95171e-06	0
	10.8617	3.95171e-06	0
	10.8619	-8.54384e-07	0
	10.862	-5.11094e-07	0
	10.8621	1.75491e-07	0
	10.8623	-8.54384e-07	0
	10.8624	2.57854e-06	0
	10.8626	5.18784e-07	0
	10.8627	8.62076e-07	0
	10.8628	0.000191389	0
	10.863	0.000179718	14
	10.8631	0.000175255	14
	10.8633	0.000172508	14
	10.8634	0.000172852	14
	10.8636	0.000172165	14
	10.8637	0.000171135	14
	10.8638	0.000172852	14
	10.864	0.000172852	14
	10.8641	0.000172852	14
	10.8643	0.000173882	14
	10.8644	0.000172852	14
	10.8645	0.000174911	14
	10.8647	0.000174568	14
	10.8648	0.000174911	14
	10.865	0.000175941	14
	10.8651	0.000176285	14
	10.8652	0.000175941	14
	10.8654	0.000176285	14
	10.8655	0.000173538	14
	10.8657	0.000176285	14
	10.8659	0.000175598	14
	10.866	0.000174911	14
	10.8661	0.000176285	14
	10.8663	0.000175941	14
	10.8664	0.000175598	14
	10.8666	0.000177314	14
	10.8667	0.000177314	14
	10.8668	0.000177314	14
	10.867	0.000176285	14
	10.8671	0.000176628	14
	10.8673	0.000175941	14
	10.8674	0.000177314	14
	10.8675	0.000178001	14
	10.8677	0.000177658	14
	10.8678	0.000177658	14
	10.868	0.000177658	14
	10.8681	0.000177658	14
	10.8682	0.000178344	14
	10.8684	0.000179374	14
	10.8685	0.000178688	14
	10.8687	0.000177658	14
	10.8688	0.000178688	14
	10.8689	0.000178688	14
	10.8691	0.000180404	14
	10.8692	0.000179718	14
	10.8694	0.000180747	14
	10.8695	0.000180404	14
	10.8696	0.000181091	14
	10.8698	0.000180747	14
	10.8699	0.000181434	14
	10.8701	0.00018315	14
	10.8702	0.000183494	14
	10.8703	0.000182464	14
	10.8705	0.000182121	14
	10.8706	0.000182807	14
	10.8707	0.000181434	14
	10.8709	0.000182121	14
	10.871	0.000183494	14
	10.8712	0.00018315	14
	10.8713	0.000183837	14
	10.8714	0.00018418	14
	10.8716	0.000185897	14
	10.8717	0.000184524	14
	10.8719	0.00018521	14
	10.872	0.000184524	14
	10.8721	0.000186583	14
	10.8723	0.000186583	14
	10.8724	0.000186583	14
	10.8726	0.00018727	14
	10.8727	0.00018624	14
	10.8728	0.0001883	14
	10.873	0.000187957	14
	10.8731	0.000187957	14
	10.8733	0.00018933	14
	10.8734	0.000188986	14
	10.8735	0.00018933	14
	10.8737	0.00018933	14
	10.8738	0.000188986	14
	10.874	0.0001883	14
	10.8741	0.000188986	14
	10.8742	0.000188643	14
	10.8744	0.000188643	14
	10.8745	0.000189673	14
	10.8747	0.0001883	14
	10.8748	0.00018933	14
	10.875	0.000189673	14
	10.8751	0.000189673	14
	10.8752	0.000189673	14
	10.8754	0.000189673	14
	10.8755	0.000188986	14
	10.8757	0.000189673	14
	10.8758	0.000189673	14
	10.876	0.00019036	14
	10.8761	0.00018933	14
	10.8763	0.000190016	14
	10.8764	0.000190016	14
	10.8765	0.000190016	14
	10.8767	0.000188986	14
	10.8768	0.00019036	14
	10.877	0.000189673	14
	10.8771	0.000188986	14
	10.8772	0.0001883	14
	10.8774	0.000188986	14
	10.8775	0.000188986	14
	10.8777	0.000188643	14
	10.8778	0.000188643	14
	10.8779	0.000189673	14
	10.8781	0.000189673	14
	10.8782	0.000186927	14
	10.8784	0.0001883	14
	10.8785	0.000188643	14
	10.8786	0.00018933	14
	10.8788	0.000187957	14
	10.8789	0.000188643	14
	10.8791	0.0001883	14
	10.8792	0.00018727	14
	10.8793	0.000185897	14
	10.8795	0.000187957	14
	10.8796	0.00018624	14
	10.8798	0.000186927	14
	10.8799	0.000185553	14
	10.88	0.00018727	14
	10.8802	0.000186927	14
	10.8803	0.00018521	14
	10.8805	0.000185897	14
	10.8806	0.000186927	14
	10.8807	0.00018727	14
	10.8809	0.00018727	14
	10.881	0.00018624	14
	10.8812	0.000186583	14
	10.8813	0.000185897	14
	10.8814	0.000185897	14
	10.8816	0.000186927	14
	10.8817	0.000185897	14
	10.8819	0.000185553	14
	10.882	0.00018521	14
	10.8821	0.00018521	14
	10.8823	0.000185553	14
	10.8824	0.00018418	14
	10.8826	0.00018521	14
	10.8827	0.000184867	14
	10.8828	0.000184867	14
	10.883	0.000183837	14
	10.8831	0.000184524	14
	10.8833	0.000183837	14
	10.8834	0.00018315	14
	10.8835	0.000182807	14
	10.8837	0.00018418	14
	10.8838	0.00018418	14
	10.884	0.00018521	14
	10.8841	0.000184524	14
	10.8842	0.000183494	14
	10.8844	0.000183494	14
	10.8845	0.000183494	14
	10.8847	0.000182807	14
	10.8848	0.000182464	14
	10.8849	0.000183837	14
	10.8851	0.00018418	14
	10.8852	0.00018418	14
	10.8854	0.00018521	14
	10.8855	0.00018521	14
	10.8857	0.00018418	14
	10.8858	0.00018418	14
	10.8859	0.000184867	14
	10.8861	0.000185553	14
	10.8862	0.00018624	14
	10.8864	0.00018624	14
	10.8865	0.00018624	14
	10.8866	0.000187613	14
	10.8868	0.000185897	14
	10.8869	0.000185553	14
	10.8871	0.00018521	14
	10.8872	0.000186583	14
	10.8873	0.00018624	14
	10.8875	0.000186583	14
	10.8876	0.00018727	14
	10.8878	0.000187957	14
	10.8879	0.000186927	14
	10.888	0.000188643	14
	10.8882	0.000187613	14
	10.8883	0.000188986	14
	10.8885	0.00018933	14
	10.8886	0.00018933	14
	10.8887	0.000188986	14
	10.8889	0.000189673	14
	10.889	0.000190016	14
	10.8892	0.000191046	14
	10.8893	0.00019036	14
	10.8895	0.000191046	14
	10.8896	0.000190703	14
	10.8897	0.000190703	14
	10.8899	0.000190703	14
	10.89	0.000191733	14
	10.8902	0.00019036	14
	10.8903	0.000191046	14
	10.8904	0.000191389	14
	10.8906	0.000190703	14
	10.8907	0.000191733	14
	10.8909	0.000191733	14
	10.891	0.00019036	14
	10.8911	0.000191389	14
	10.8913	0.00019036	14
	10.8914	0.000191733	14
	10.8916	0.000191046	14
	10.8917	0.00019036	14
	10.8918	0.000191046	14
	10.892	0.000191046	14
	10.8921	0.000191046	14
	10.8923	0.000191733	14
	10.8924	0.000192419	14
	10.8925	0.000191733	14
	10.8927	0.000191733	14
	10.8928	0.00019036	14
	10.893	0.000191046	14
	10.8931	0.000191046	14
	10.8932	0.000190703	14
	10.8934	0.000191046	14
	10.8935	0.000191389	14
	10.8936	0.00019036	14
	10.8938	0.000191046	14
	10.8939	0.000190703	14
	10.8941	0.000191389	14
	10.8942	0.00019036	14
	10.8943	0.000191046	14
	10.8945	0.00019036	14
	10.8946	0.000190016	14
	10.8948	0.000191733	14
	10.8949	0.000190703	14
	10.895	0.00019036	14
	10.8952	0.00019036	14
	10.8953	0.000191389	14
	10.8955	0.000190703	14
	10.8956	0.000190703	14
	10.8958	0.000188986	14
	10.8959	0.000190016	14
	10.896	0.000190703	14
	10.8962	0.00019036	14
	10.8963	0.000189673	14
	10.8964	0.000189673	14
	10.8966	0.000188986	14
	10.8967	0.000189673	14
	10.8969	0.000188986	14
	10.897	0.000189673	14
	10.8971	0.0001883	14
	10.8973	0.0001883	14
	10.8974	0.000187957	14
	10.8976	0.000187613	14
	10.8977	0.000187957	14
	10.8979	0.0001883	14
	10.898	0.00018933	14
	10.8981	0.0001883	14
	10.8983	0.000187613	14
	10.8984	0.000187957	14
	10.8986	0.00018624	14
	10.8987	0.00018521	14
	10.8988	0.000186583	14
	10.899	0.000185897	14
	10.8991	0.00018624	14
	10.8993	0.000186583	14
	10.8994	0.00018727	14
	10.8995	0.00018624	14
	10.8997	0.000185897	14
	10.8998	0.00018521	14
	10.9	0.00018624	14
	10.9001	0.000184867	14
	10.9002	0.000185553	14
	10.9004	0.000185897	14
	10.9005	0.000184867	14
[truncated: 98,004 more rows]

## Sheet: Figure 5
	Fig. 5c				Fig. 5d					Fig. 5g
	X	Y	dY		Y	Y	Y	Y		X	Y	Y	Y	Y	Y	Y	Y
	Force	Normalized resistance change			Normalized resistance change					Time	Touch	Tickle	Pressure	Touch	Tickle	Pressure	Normalized resistance current
					Position #1	Position #2	Position #3	Position #4			before feedback			after feebacck
	0.12455	0.07889	0.03823		0.12674	0.16844	0.19616	0.25143		0	-0.04129			-0.02092			0.09497
	0.2491	0.13465	0.04847		0.12674	0.17538	0.17538	0.23073		0.00017156	13.4092			12.3938			0.09497
	0.37365	0.17809	0.04099		0.14065	0.20308	0.18231	0.23073		0.000320441	13.6843			12.3598			0.09497
	0.4982	0.21965	0.02896		0.12674	0.21	0.19616	0.23763		0.000456021	13.6707			12.3666			0.09497
	0.62274	0.23001	0.02414		0.1337	0.15455	0.19616	0.23073		0.000594861	13.6367			12.4074			0.09497
	0.74729	0.24899	0.02142		0.1337	0.15455	0.18924	0.21692		0.000736241	13.6944			12.3361			0.09497
	0.87184	0.26622	0.01686		0.14065	0.17538	0.18924	0.22383		0.000877981	13.6843			12.3734			0.09497
	0.99639	0.27999	0.01123		0.14761	0.18231	0.19616	0.23073		0.00102	13.6401			12.3938			0.09497
	1.12094	0.29202	0.01173		0.1337	0.17538	0.20308	0.23763		0.00116	13.6808			12.3904			0.09497
	1.24549	0.29889	0.0103							0.0013	13.6876			12.3564			0.09497
	1.37004	0.30918	0.00657							0.00144	13.6299			12.3938			0.09497
	1.49459	0.31775	0.01188							0.00158	13.6843			12.3768			0.09497
	1.61914	0.32461	0.01187							0.00172	13.6707			12.3734			0.09497
	1.74368	0.33317	0.00862							0.00186	13.6299			12.404			0.09497
	1.86823	0.34002	0.00342							0.002	13.6435			12.3768			0.09497
	1.99278	0.34344	0.00342							0.00214	13.6944			12.4006			0.09497
	2.11733	0.34686	0.00342							0.00228	13.6401			12.4142			0.09497
	2.24188	0.34686	0.00342							0.00241	13.6469			12.4074			0.09497
										0.00255	13.6775			12.3734			0.09497
										0.0027	13.6639			12.3836			0.09497
										0.00284	13.6503			12.3734			0.09497
										0.00298	13.691			12.37			0.09497
										0.00312	13.691			12.3632			0.09497
										0.00326	13.6673			12.3157			0.09497
										0.0034	13.6775			12.3259			0.09497
										0.00354	13.7012			12.2885			0.09497
										0.00368	13.6741			12.3191			0.09497
										0.00382	13.6876			12.3496			0.09497
										0.00396	13.6775			12.3734			0.09497
										0.0041	13.691			12.37			0.09497
										0.00424	13.6775			12.3496			0.09497
										0.00438	13.6978			12.3123			0.09497
										0.00452	13.7012			12.3326			0.09497
										0.00466	13.6673			12.3462			0.09497
										0.0048	13.708			12.353			0.09497
										0.00494	13.7352			12.3632			0.09497
										0.00508	13.6741			12.37			0.09497
										0.00522	13.7046			12.37			0.09497
										0.00536	13.7182			12.3564			0.09497
										0.0055	13.7046			12.3361			0.09497
										0.00564	13.7148			12.3564			0.09497
										0.00581	13.7318			12.353			0.09497
										0.00594	13.7148			12.3462			0.09497
										0.00608	13.7114			12.3428			0.09497
										0.00622	13.7216			12.3428			0.09497
										0.00636	13.725			12.3326			0.09497
										0.0065	13.7352			12.3361			0.09497
										0.00665	13.7691			12.3564			0.09497
										0.00679	13.7522			12.3632			0.09497
										0.00697	13.742			12.3666			0.09497
										0.0071	13.7556			12.37			0.09497
										0.00723	13.7454			12.3734			0.09497
										0.00737	13.742			12.3836			0.09497
										0.00751	13.7488			12.3394			0.09497
										0.00765	13.7318			12.3904			0.09497
										0.00779	13.7386			12.3734			0.09497
										0.00793	13.7522			12.353			0.09497
										0.00807	13.7284			12.4108			0.09497
										0.00821	13.7556			12.404			0.09497
										0.00835	13.7386			12.3802			0.09497
										0.00849	13.7284			12.3836			0.09497
										0.00863	13.7454			12.3734			0.09497
										0.00877	13.7182			12.3632			0.09497
										0.00891	13.7522			12.3598			0.09497
										0.00905	13.7522			12.3428			0.09497
										0.00919	13.708			12.3496			0.09497
										0.00933	13.7284			12.3666			0.09497
										0.00947	13.7454			12.3666			0.09497
										0.00961	13.7182			12.3938			0.09497
										0.00975	13.7318			12.3428			0.09497
										0.00989	13.6944			12.3496			0.09497
										0.01003	13.7114			12.3157			0.09497
										0.01017	13.7284			12.3632			0.09497
										0.01031	13.725			12.3904			0.09497
										0.01045	13.691			12.3802			0.09497
										0.01059	13.725			12.3802			0.09497
										0.01073	13.7386			12.3938			0.09497
										0.01087	13.7182			12.3734			0.09497
										0.01101	13.7352			12.3394			0.09497
										0.01115	13.759			12.3972			0.09497
										0.01129	13.7318			12.4006			0.09497
										0.01143	13.7352			12.3802			0.09497
										0.01157	13.7386			12.4074			0.09497
										0.01171	13.7318			12.3496			0.09497
										0.01185	13.7386			12.3564			0.09497
										0.01199	13.7318			12.387			0.09497
										0.01213	13.7216			12.3904			0.09497
										0.01227	13.7284			12.387			0.09497
										0.01241	13.7454			12.3666			0.09497
										0.01255	13.7352			12.3564			0.09497
										0.01269	13.742			12.353			0.09497
										0.01283	13.7114			12.2987			0.09497
										0.01297	13.7114			12.37			0.09497
										0.01311	13.7182			12.3802			0.09497
										0.01325	13.691			12.353			0.09497
										0.01339	13.7148			12.4006			0.09497
										0.01353	13.7148			12.3768			0.09497
										0.01367	13.7046			12.3802			0.09497
										0.01381	13.7386			12.4108			0.09497
										0.01395	13.7454			12.421			0.09497
										0.01409	13.7148			12.3904			0.09497
										0.01423	13.7454			12.3972			0.09497
										0.01437	13.7759			12.3972			0.09497
										0.01451	13.725			12.3972			0.09497
										0.01465	13.7148			12.387			0.09497
										0.01479	13.7556			12.3938			0.09497
										0.01493	13.7148			12.3972			0.09497
										0.01507	13.7046			12.4006			0.09497
										0.01521	13.7318			12.3768			0.09497
										0.01535	13.708			12.3938			0.09497
										0.01549	13.6843			12.3904			0.09497
										0.01563	13.725			12.3836			0.09497
										0.01577	13.6978			12.421			0.09497
										0.01591	13.6876			12.3972			0.09497
										0.01605	13.708			12.404			0.09497
										0.01619	13.6299			12.3802			0.09497
										0.01633	13.6537			12.421			0.09497
										0.01647	13.6469			12.4006			0.09497
										0.01661	13.6469			12.4074			0.09497
										0.01675	13.6775			12.4006			0.09497
										0.01693	13.6639			12.404			0.09497
										0.01709	13.6435			12.4142			0.09497
										0.01723	13.6741			12.404			0.09497
										0.01737	13.6775			12.3598			0.09497
										0.01751	13.6401			12.3938			0.09497
										0.01765	13.7046			12.3734			0.09497
										0.01779	13.6843			12.3972			0.09497
										0.01793	13.6673			12.3632			0.09497
										0.01807	13.691			12.3734			0.09497
										0.01821	13.708			12.3632			0.09497
										0.01835	13.6775			12.3938			0.09497
										0.01849	13.6605			12.3632			0.09497
										0.01863	13.7182			12.37			0.09497
										0.01877	13.6741			12.3462			0.09497
										0.01891	13.6775			12.3462			0.09497
										0.01905	13.6775			12.3836			0.09497
										0.01919	13.6944			12.3938			0.09497
										0.01933	13.6775			12.387			0.09497
										0.01947	13.6944			12.3666			0.09497
										0.01961	13.7012			12.3972			0.09497
										0.01975	13.6944			12.3972			0.09497
										0.01989	13.6605			12.3768			0.09497
										0.02003	13.7046			12.3564			0.09497
										0.02017	13.6978			12.3632			0.09497
										0.02031	13.6978			12.3632			0.09497
										0.02045	13.7148			12.3462			0.09497
										0.02059	13.725			12.3598			0.09497
										0.02073	13.6876			12.3598			0.09497
										0.02087	13.7148			12.3055			0.09497
										0.02101	13.7216			12.3123			0.09497
										0.02115	13.6741			12.3361			0.09497
										0.02129	13.725			12.3326			0.09497
										0.02143	13.7114			12.3462			0.09497
										0.02157	13.6843			12.3225			0.09497
										0.02171	13.7046			12.3496			0.09497
										0.02185	13.7216			12.3191			0.09497
										0.02199	13.708			12.3734			0.09497
										0.02213	13.7114			12.3802			0.09497
										0.02227	13.725			12.3598			0.09497
										0.02241	13.725			12.3802			0.09497
										0.02255	13.7046			12.3632			0.09497
										0.02269	13.7216			12.3462			0.09497
										0.02283	13.7046			12.3564			0.09497
										0.02297	13.7012			12.3564			0.09497
										0.02311	13.725			12.3496			0.09497
										0.02326	13.708			12.3428			0.09497
										0.02339	13.708			12.3496			0.09497
										0.02353	13.6978			12.3326			0.09497
										0.02367	13.7148			12.3428			0.09497
										0.02381	13.7012			12.3666			0.09497
										0.02395	13.7182			12.387			0.09497
										0.02409	13.7012			12.353			0.09497
										0.02423	13.7182			12.3938			0.09497
										0.02437	13.6944			12.387			0.09497
										0.02451	13.6978			12.37			0.09497
										0.02465	13.7148			12.3802			0.09497
										0.02479	13.7114			12.3768			0.09497
										0.02493	13.7284			12.3768			0.09497
										0.02507	13.708			12.3972			0.09497
										0.02521	13.7148			12.3734			0.09497
										0.02535	13.7318			12.387			0.09497
										0.02549	13.7352			12.353			0.09497
										0.02563	13.7046			12.3632			0.09497
										0.02577	13.7216			12.3394			0.09497
										0.02591	13.7284			12.3293			0.09497
										0.02605	13.6876			12.3734			0.09497
										0.02619	13.742			12.3326			0.09497
										0.02633	13.7386			12.3428			0.09497
										0.02647	13.725			12.3428			0.09497
										0.02661	13.7318			12.3564			0.09497
										0.02675	13.7454			12.3632			0.09497
										0.02692	13.7012			12.3564			0.09497
										0.02708	13.708			12.353			0.09497
										0.02723	13.6605			12.387			0.09497
										0.02737	13.6978			12.3734			0.09497
										0.02751	13.691			12.3904			0.09497
										0.02764	13.7148			12.4142			0.09497
										0.02778	13.725			12.4108			0.09497
										0.02792	13.7352			12.421			0.09497
										0.02807	13.7454			12.37			0.09497
										0.0282	13.7352			12.387			0.09497
										0.02834	13.7284			12.3904			0.09497
										0.02848	13.7556			12.3462			0.09497
										0.02862	13.7352			12.3836			0.09497
										0.02877	13.7522			12.3564			0.09497
										0.0289	13.5586			12.3394			0.09497
										0.02904	13.8133			12.3938			0.09497
										0.02919	13.6876			12.3938			0.09497
										0.02932	13.7454			12.3666			0.09497
										0.02946	13.7488			12.3836			0.09497
										0.0296	13.7318			12.3361			0.09497
										0.02974	13.7284			12.3734			0.09497
										0.02988	13.708			12.3666			0.09497
										0.03003	13.7012			12.3564			0.09497
										0.03016	13.7182			12.3462			0.09497
										0.0303	13.7148			12.3598			0.09497
										0.03044	13.7216			12.3802			0.09497
										0.03058	13.7318			12.3836			0.09497
										0.03073	13.7352			12.4006			0.09497
										0.03086	13.7216			12.3768			0.09497
										0.031	13.7148			12.387			0.09497
										0.03114	13.7284			12.4006			0.09497
										0.03128	13.7352			12.4074			0.09497
										0.03143	13.708			12.4176			0.09497
										0.03157	13.7488			12.4176			0.09497
										0.0317	13.7318			12.387			0.09497
										0.03184	13.708			12.4006			0.09497
										0.03199	13.7352			12.387			0.09497
										0.03213	13.7284			12.3972			0.09497
										0.03227	13.6843			12.421			0.09497
										0.0324	13.7148			12.3938			0.09497
										0.03255	13.7216			12.3768			0.09497
										0.03269	13.6876			12.3666			0.09497
										0.03282	13.708			12.3768			0.09497
										0.03296	13.7012			12.4006			0.09497
										0.0331	13.6876			12.3734			0.09497
										0.03324	13.6944			12.3972			0.09497
										0.03339	13.6978			12.4108			0.09497
										0.03353	13.6978			12.3938			0.09497
										0.03366	13.6808			12.4481			0.09497
										0.0338	13.6876			12.3938			0.09497
										0.03394	13.6808			12.421			0.09497
										0.03409	13.6707			12.3938			0.09497
										0.03422	13.6741			12.4006			0.09497
										0.03437	13.6707			12.3802			0.09497
										0.0345	13.6707			12.353			0.09497
										0.03465	13.6537			12.3462			0.09497
										0.03479	13.6741			12.2953			0.09497
										0.03492	13.6571			12.353			0.09497
										0.03507	13.6028			12.3462			0.09497
										0.0352	13.6503			12.3564			0.09497
										0.03535	13.691			12.3836			0.09497
										0.03549	13.7046			12.37			0.09497
										0.03563	13.6707			12.3734			0.09497
										0.03577	13.6876			12.387			0.09497
										0.0359	13.7148			12.3904			0.09497
										0.03605	13.6231			12.4108			0.09497
										0.03619	13.6707			12.3904			0.09497
										0.03632	13.6571			12.3632			0.09497
										0.03646	13.6605			12.3734			0.09497
										0.03661	13.6605			12.3802			0.09497
										0.03675	13.6741			12.3598			0.09497
										0.0369	13.6673			12.3428			0.09497
										0.03708	13.6775			12.3361			0.09497
										0.03722	13.7012			12.3394			0.09497
										0.03736	13.6944			12.3394			0.09497
										0.0375	13.6978			12.3564			0.09497
										0.03764	13.7012			12.3394			0.09497
										0.03778	13.6808			12.353			0.09497
										0.03792	13.7012			12.3361			0.09497
										0.03806	13.7352			12.3157			0.09497
										0.0382	13.7012			12.3802			0.09497
										0.03834	13.7216			12.3972			0.09497
										0.03848	13.7318			12.3157			0.09497
										0.03862	13.708			12.3089			0.09497
										0.03876	13.7114			12.3802			0.09497
										0.0389	13.7114			12.3598			0.09497
										0.03904	13.7216			12.3326			0.09497
										0.03918	13.725			12.3564			0.09497
										0.03932	13.7012			12.3394			0.09497
										0.03946	13.725			12.3326			0.09497
										0.0396	13.7182			12.3326			0.09497
										0.03974	13.7012			12.3394			0.09497
										0.03988	13.7216			12.3666			0.09497
										0.04002	13.7318			12.3598			0.09497
										0.04016	13.7114			12.3361			0.09497
										0.0403	13.7556			12.387			0.09497
										0.04044	13.7623			12.3734			0.09497
										0.04058	13.742			12.3394			0.09497
										0.04072	13.7556			12.3157			0.09497
										0.04086	13.7623			12.3904			0.09497
										0.041	13.7318			12.3632			0.09497
										0.04114	13.7454			12.3496			0.09497
										0.04128	13.7691			12.37			0.09497
										0.04142	13.7216			12.3904			0.09497
										0.04156	13.7352			12.3496			0.09497
										0.0417	13.7691			12.387			0.09497
										0.04184	13.7284			12.4244			0.09497
										0.04198	13.742			12.421			0.09497
										0.04212	13.7623			12.421			0.09497
										0.04226	13.7386			12.3972			0.09497
										0.0424	13.7386			12.3734			0.09497
										0.04254	13.7623			12.3632			0.09497
										0.04268	13.7556			12.3734			0.09497
										0.04282	13.7386			12.3768			0.09497
										0.04296	13.7148			12.3598			0.09497
										0.0431	13.7556			12.3428			0.09497
										0.04324	13.7352			12.3496			0.09497
										0.04338	13.7284			12.3496			0.09497
										0.04352	13.7386			12.3836			0.09497
										0.04366	13.7352			12.3802			0.09497
										0.0438	13.691			12.3666			0.09497
										0.04394	13.7284			12.3666			0.09497
										0.04408	13.7114			12.3734			0.09497
										0.04422	13.6808			12.3802			0.09497
										0.04436	13.7284			12.3734			0.09497
										0.0445	13.7352			12.387			0.09497
										0.04464	13.6978			12.404			0.09497
										0.04478	13.7114			12.3904			0.09497
										0.04492	13.7318			12.3904			0.09497
										0.04506	13.7216			12.3938			0.09497
										0.0452	13.7454			12.3632			0.09497
										0.04534	13.7488			12.3802			0.09497
										0.04548	13.7352			12.3802			0.09497
										0.04562	13.7352			12.3802			0.09497
										0.04576	13.759			12.3564			0.09497
										0.0459	13.7318			12.3191			0.09497
										0.04604	13.691			12.3734			0.09497
										0.04618	13.7522			12.3836			0.09497
										0.04632	13.7046			12.3326			0.09497
										0.04646	13.7114			12.3768			0.09497
										0.0466	13.725			12.3938			0.09497
										0.04674	13.6978			12.3564			0.09497
										0.0469	13.708			12.3768			0.09497
										0.04705	13.7114			12.3938			0.09497
										0.04719	13.7046			12.3802			0.09497
										0.04733	13.6944			12.4108			0.09497
										0.04747	13.6843			12.4447			0.09497
										0.04761	13.6978			12.404			0.09497
										0.04775	13.6944			12.387			0.09497
										0.04789	13.7012			12.3836			0.09497
										0.04803	13.7046			12.3938			0.09497
										0.04817	13.7148			12.3802			0.09497
										0.04831	13.7012			12.3734			0.09497
										0.04845	13.6741			12.4006			0.09497
										0.04859	13.708			12.3598			0.09497
										0.04873	13.7046			12.353			0.09497
										0.04887	13.691			12.4108			0.09497
										0.04901	13.6978			12.3734			0.09497
										0.04915	13.6639			12.3768			0.09497
										0.04929	13.6673			12.4108			0.09497
										0.04943	13.7046			12.3734			0.09497
										0.04957	13.6265			12.3598			0.09497
										0.04971	13.6673			12.4278			0.09497
										0.04985	13.6808			12.4244			0.09497
										0.04999	13.6673			12.3361			0.09497
										0.05013	13.6876			12.3802			0.09497
										0.05027	13.691			12.3904			0.09497
										0.05041	13.6707			12.37			0.09497
										0.05055	13.691			12.3938			0.09497
										0.05069	13.6876			12.4142			0.09497
										0.05083	13.7012			12.4006			0.09497
										0.05097	13.708			12.3904			0.09497
										0.05111	13.691			12.4006			0.09497
										0.05125	13.708			12.4176			0.09497
										0.05139	13.725			12.3734			0.09497
										0.05153	13.7148			12.37			0.09497
										0.05167	13.708			12.387			0.09497
										0.05181	13.691			12.3938			0.09497
										0.05195	13.7182			12.3938			0.09497
										0.05209	13.6876			12.3632			0.09497
										0.05223	13.691			12.37			0.09497
										0.05237	13.7216			12.3021			0.09497
										0.05251	13.6707			12.3361			0.09497
										0.05265	13.6808			12.3666			0.09497
										0.05279	13.7114			12.3462			0.09497
										0.05293	13.6775			12.3666			0.09497
										0.05307	13.6808			12.3666			0.09497
										0.05321	13.6741			12.3428			0.09497
										0.05335	13.708			12.3734			0.09497
										0.05349	13.6571			12.3496			0.09497
										0.05363	13.6469			12.3496			0.09497
										0.05377	13.6639			12.3768			0.09497
										0.05391	13.6605			12.3836			0.09497
										0.05405	13.6469			12.3259			0.09497
										0.05419	13.691			12.4108			0.09497
										0.05433	13.6944			12.3802			0.09497
										0.05447	13.6503			12.3157			0.09497
										0.05461	13.708			12.3496			0.09497
										0.05475	13.6944			12.3123			0.09497
										0.05489	13.6537			12.3157			0.09497
										0.05503	13.6843			12.3089			0.09497
										0.05517	13.6808			12.3123			0.09497
										0.05531	13.6775			12.3496			0.09497
										0.05545	13.6876			12.3361			0.09497
										0.05559	13.7148			12.3496			0.09497
										0.05573	13.6978			12.3496			0.09497
										0.05587	13.7114			12.3598			0.09497
										0.05601	13.7352			12.3632			0.09497
										0.05615	13.708			12.3666			0.09497
										0.05629	13.7182			12.37			0.09497
										0.05643	13.7318			12.387			0.09497
										0.05658	13.708			12.387			0.09497
										0.05671	13.7182			12.3768			0.09497
										0.05685	13.6978			12.3802			0.09497
										0.05701	13.7352			12.3598			0.09497
										0.05716	13.6978			12.3904			0.09497
										0.0573	13.6944			12.3734			0.09497
										0.05744	13.7488			12.3496			0.09497
										0.05758	13.7386			12.3802			0.09497
										0.05772	13.6843			12.3326			0.09497
										0.05786	13.7386			12.3157			0.09497
										0.058	13.7488			12.3191			0.09497
										0.05814	13.708			12.3564			0.09497
										0.05828	13.742			12.3768			0.09497
										0.05842	13.7658			12.3938			0.09497
										0.05856	13.7148			12.3394			0.09497
										0.0587	13.7623			12.3564			0.09497
										0.05884	13.7861			12.3904			0.09497
										0.05898	13.7114			12.4006			0.09497
										0.05912	13.7691			12.3632			0.09497
										0.05926	13.7454			12.3972			0.09497
										0.0594	13.7522			12.3904			0.09497
										0.05954	13.759			12.3462			0.09497
										0.05968	13.7759			12.3632			0.09497
										0.05982	13.7759			12.3326			0.09497
										0.05996	13.7658			12.3564			0.09497
										0.0601	13.7759			12.3734			0.09497
										0.06024	13.7556			12.3836			0.09497
										0.06038	13.7522			12.4108			0.09497
										0.06052	13.7488			12.3938			0.09497
										0.06066	13.7623			12.387			0.09497
										0.0608	13.7318			12.3734			0.09497
										0.06094	13.742			12.3734			0.09497
										0.06108	13.742			12.3632			0.09497
										0.06122	13.7522			12.387			0.09497
										0.06136	13.7114			12.3598			0.09497
										0.0615	13.7284			12.3462			0.09497
										0.06164	13.7386			12.3394			0.09497
										0.06178	13.7114			12.3632			0.09497
										0.06192	13.7148			12.3496			0.09497
										0.06206	13.7284			12.3972			0.09497
										0.0622	13.7012			12.3666			0.09497
										0.06234	13.708			12.3904			0.09497
										0.06248	13.725			12.4074			0.09497
										0.06262	13.691			12.3938			0.09497
										0.06276	13.7114			12.3836			0.09497
										0.0629	13.6944			12.4176			0.09497
										0.06304	13.6775			12.4278			0.09497
										0.06318	13.7012			12.3496			0.09497
										0.06332	13.7182			12.37			0.09497
										0.06346	13.691			12.3802			0.09497
										0.0636	13.7148			12.353			0.09497
										0.06374	13.7114			12.3259			0.09497
										0.06388	13.725			12.37			0.09497
										0.06402	13.7318			12.3564			0.09497
										0.06416	13.7284			12.3394			0.09497
										0.0643	13.7046			12.3462			0.09497
										0.06444	13.7182			12.387			0.09497
										0.06458	13.7318			12.3836			0.09497
										0.06472	13.6978			12.387			0.09497
										0.06486	13.691			12.3972			0.09497
										0.065	13.7182			12.3972			0.09497
										0.06514	13.6876			12.4074			0.09497
										0.06528	13.6876			12.4278			0.09497
										0.06542	13.6707			12.4006			0.09497
										0.06556	13.691			12.4176			0.09497
										0.0657	13.7012			12.4481			0.09497
										0.06584	13.6673			12.4108			0.09497
										0.06598	13.6944			12.4108			0.09497
										0.06612	13.6673			12.421			0.09497
										0.06626	13.6876			12.421			0.09497
										0.0664	13.6503			12.3972			0.09497
										0.06654	13.6775			12.421			0.09497
										0.06668	13.708			12.4278			0.09497
										0.06682	13.6876			12.3836			0.09497
										0.06697	13.6876			12.3225			0.09497
										0.06711	13.6605			12.3462			0.09497
										0.06724	13.6808			12.3938			0.09497
										0.06738	13.6775			12.3768			0.09497
										0.06752	13.6469			12.3768			0.09497
										0.06766	13.6843			12.3836			0.09497
										0.0678	13.6707			12.3768			0.09497
										0.06794	13.6673			12.3666			0.09497
										0.06808	13.6741			12.4108			0.09497
										0.06822	13.6673			12.3598			0.09497
										0.06836	13.6503			12.3904			0.09497
										0.0685	13.6876			12.421			0.09497
										0.06864	13.6639			12.4176			0.09497
										0.06878	13.6741			12.3394			0.09497
										0.06892	13.708			12.3836			0.09497
										0.06906	13.691			12.3938			0.09497
										0.0692	13.6808			12.3768			0.09497
										0.06934	13.7012			12.3632			0.09497
										0.06948	13.7012			12.3836			0.09497
										0.06962	13.6978			12.3191			0.09497
										0.06976	13.7182			12.3496			0.09497
										0.0699	13.7522			12.3632			0.09497
										0.07004	13.6944			12.3496			0.09497
										0.07018	13.7114			12.353			0.09497
										0.07032	13.7318			12.3496			0.09497
										0.07046	13.6876			12.3462			0.09497
										0.0706	13.6843			12.3123			0.09497
										0.07074	13.7148			12.3225			0.09497
										0.07088	13.691			12.353			0.09497
										0.07102	13.6808			12.3768			0.09497
										0.07116	13.6876			12.3598			0.09497
										0.0713	13.7012			12.353			0.09497
										0.07144	13.7012			12.3089			0.09497
										0.07158	13.6808			12.37			0.09497
										0.07172	13.7148			12.3496			0.09497
										0.07186	13.7148			12.3259			0.09497
										0.072	13.7046			12.3666			0.09497
										0.07214	13.7046			12.37			0.09497
										0.07228	13.7114			12.3564			0.09497
										0.07242	13.6876			12.3564			0.09497
										0.07256	13.7114			12.3598			0.09497
										0.0727	13.7182			12.353			0.09497
										0.07284	13.6808			12.353			0.09497
										0.07298	13.7046			12.3564			0.09497
										0.07312	13.7046			12.353			0.09497
										0.07327	13.6639			12.3191			0.09497
										0.0734	13.6808			12.3293			0.09497
										0.07354	13.7046			12.3904			0.09497
										0.07368	13.7114			12.3394			0.09497
										0.07382	13.708			12.3564			0.09497
										0.07396	13.7386			12.3734			0.09497
										0.0741	13.725			12.353			0.09497
										0.07424	13.7284			12.3598			0.09497
										0.07438	13.7488			12.3598			0.09497
										0.07452	13.742			12.3564			0.09497
										0.07466	13.7216			12.37			0.09497
										0.0748	13.742			12.4244			0.09497
										0.07494	13.7522			12.3904			0.09497
										0.07508	13.7284			12.404			0.09497
										0.07522	13.6944			12.3972			0.09497
										0.07536	13.7454			12.3904			0.09497
										0.0755	13.7454			12.3938			0.09497
										0.07564	13.725			12.3938			0.09497
										0.07578	13.7454			12.3836			0.09497
										0.07592	13.7488			12.3496			0.09497
										0.07606	13.7352			12.37			0.09497
										0.0762	13.725			12.3326			0.09497
										0.07634	13.7725			12.3802			0.09497
										0.07648	13.759			12.3564			0.09497
										0.07662	13.7454			12.387			0.09497
										0.07676	13.7725			12.3904			0.09497
										0.07693	13.7725			12.387			0.09497
										0.07709	13.7318			12.3734			0.09497
										0.07724	13.742			12.3904			0.09497
										0.07737	13.7556			12.3734			0.09497
										0.07752	13.7522			12.3904			0.09497
										0.07765	13.7352			12.3938			0.09497
										0.07779	13.7556			12.3666			0.09497
										0.07793	13.759			12.3904			0.09497
										0.07807	13.7216			12.353			0.09497
										0.07821	13.7284			12.3972			0.09497
										0.07836	13.742			12.3836			0.09497
										0.07849	13.7522			12.3632			0.09497
										0.07863	13.7182			12.3598			0.09497
										0.07877	13.7284			12.3632			0.09497
										0.07892	13.725			12.3564			0.09497
										0.07906	13.6944			12.3564			0.09497
										0.07919	13.7216			12.37			0.09497
										0.07933	13.7284			12.3666			0.09497
										0.07947	13.6639			12.3972			0.09497
										0.07961	13.6876			12.3972			0.09497
										0.07976	13.708			12.3496			0.09497
										0.07989	13.6571			12.3293			0.09497
										0.08003	13.6673			12.4074			0.09497
										0.08018	13.7216			12.3904			0.09497
										0.08031	13.6605			12.4074			0.09497
										0.08046	13.691			12.404			0.09497
										0.08059	13.7318			12.3836			0.09497
										0.08073	13.7046			12.3836			0.09497
										0.08087	13.708			12.3768			0.09497
										0.08102	13.7216			12.3904			0.09497
										0.08115	13.7284			12.3904			0.09497
										0.08129	13.7012			12.3802			0.09497
										0.08143	13.7182			12.3598			0.09497
										0.08157	13.7182			12.3666			0.09497
										0.08172	13.708			12.3598			0.09497
										0.08186	13.7114			12.3836			0.09497
										0.08199	13.6944			12.4074			0.09497
										0.08213	13.6775			12.404			0.09497
										0.08227	13.7046			12.3632			0.09497
										0.08242	13.6876			12.4515			0.09497
										0.08255	13.6978			12.4142			0.09497
										0.08269	13.6944			12.3938			0.09497
										0.08283	13.6843			12.4413			0.09497
										0.08298	13.7012			12.4345			0.09497
										0.08312	13.6843			12.4006			0.09497
										0.08326	13.6808			12.4481			0.09497
										0.0834	13.691			12.4006			0.09497
										0.08353	13.6775			12.4074			0.09497
										0.08368	13.7114			12.404			0.09497
										0.08381	13.7046			12.4176			0.09497
										0.08395	13.6843			12.3734			0.09497
										0.08409	13.7182			12.3836			0.09497
										0.08424	13.6944			12.3632			0.09497
										0.08438	13.6843			12.3496			0.09497
										0.08451	13.691			12.3734			0.09497
										0.08465	13.7012			12.4142			0.09497
										0.08479	13.6775			12.3802			0.09497
										0.08493	13.708			12.353			0.09497
										0.08508	13.6808			12.3768			0.09497
										0.08521	13.6707			12.387			0.09497
										0.08535	13.7012			12.3666			0.09497
										0.0855	13.6775			12.3802			0.09497
										0.08564	13.6808			12.3802			0.09497
										0.08578	13.7046			12.404			0.09497
										0.08591	13.6944			12.3768			0.09497
										0.08606	13.6808			12.3938			0.09497
										0.0862	13.6876			12.387			0.09497
										0.08634	13.6808			12.3496			0.09497
										0.08648	13.6707			12.37			0.09497
										0.08661	13.6741			12.3768			0.09497
										0.08675	13.6707			12.2987			0.09497
										0.08693	13.6571			12.3293			0.09497
										0.08709	13.6673			12.3326			0.09497
										0.08723	13.6944			12.3666			0.09497
										0.08737	13.6605			12.3089			0.09497
										0.08751	13.6673			12.3632			0.09497
										0.08765	13.691			12.3666			0.09497
										0.08779	13.6775			12.3564			0.09497
										0.08793	13.7046			12.3326			0.09497
										0.08807	13.7182			12.37			0.09497
										0.08821	13.691			12.3666			0.09497
										0.08835	13.708			12.3734			0.09497
										0.08849	13.7216			12.404			0.09497
										0.08863	13.7182			12.3632			0.09497
										0.08877	13.7114			12.3157			0.09497
										0.08891	13.7488			12.3632			0.09497
										0.08905	13.7318			12.3666			0.09497
										0.08919	13.725			12.3361			0.09497
										0.08933	13.7386			12.353			0.09497
										0.08947	13.725			12.3361			0.09497
										0.08961	13.7318			12.3089			0.09497
										0.08975	13.7522			12.3293			0.09497
										0.0899	13.7454			12.3394			0.09497
										0.09003	13.7386			12.3768			0.09497
										0.09017	13.7522			12.353			0.09497
										0.09031	13.7623			12.3598			0.09497
										0.09045	13.7386			12.3564			0.09497
										0.09059	13.7522			12.3768			0.09497
										0.09073	13.7454			12.3632			0.09497
										0.09087	13.7318			12.3598			0.09497
										0.09101	13.7284			12.3836			0.09497
										0.09115	13.7522			12.4006			0.09497
										0.09129	13.7386			12.3972			0.09497
										0.09143	13.708			12.3666			0.09497
										0.09157	13.7488			12.3666			0.09497
										0.09171	13.7386			12.3666			0.09497
										0.09185	13.7182			12.353			0.09497
										0.09199	13.7488			12.387			0.09497
										0.09213	13.7318			12.4006			0.09497
										0.09227	13.6944			12.3598			0.09497
										0.09241	13.759			12.3632			0.09497
										0.09255	13.7623			12.3666			0.09497
										0.09269	13.7284			12.3972			0.09497
										0.09283	13.742			12.3734			0.09497
										0.09297	13.7556			12.3836			0.09497
										0.09311	13.7318			12.3496			0.09497
										0.09325	13.725			12.353			0.09497
										0.09339	13.742			12.3428			0.09497
										0.09353	13.7216			12.37			0.09497
										0.09367	13.7148			12.3632			0.09497
										0.09381	13.7352			12.3836			0.09497
										0.09395	13.7216			12.387			0.09497
										0.09409	13.7012			12.37			0.09497
										0.09423	13.742			12.353			0.09497
										0.09437	13.7318			12.3734			0.09497
										0.09451	13.7488			12.4006			0.09497
										0.09465	13.7352			12.3904			0.09497
										0.09479	13.7454			12.404			0.09497
										0.09493	13.7454			12.4142			0.09497
										0.09507	13.7216			12.3904			0.09497
										0.09521	13.7454			12.3734			0.09497
										0.09535	13.7454			12.3768			0.09497
										0.09549	13.6741			12.353			0.09497
										0.09563	13.7386			12.3598			0.09497
										0.09577	13.7623			12.3734			0.09497
										0.09591	13.691			12.3326			0.09497
										0.09605	13.7046			12.3361			0.09497
										0.09619	13.7182			12.3462			0.09497
										0.09633	13.6741			12.37			0.09497
										0.09647	13.6978			12.3802			0.09497
										0.09661	13.6707			12.3598			0.09497
										0.09675	13.6673			12.4108			0.09497
										0.09691	13.7046			12.3598			0.09497
										0.09709	13.6775			12.3361			0.09497
										0.09723	13.6673			12.4074			0.09497
										0.09737	13.708			12.3938			0.09497
										0.09751	13.7114			12.3802			0.09497
										0.09765	13.6843			12.404			0.09497
										0.09779	13.708			12.4074			0.09497
										0.09793	13.7148			12.3836			0.09497
										0.09807	13.7012			12.3972			0.09497
										0.09821	13.7216			12.404			0.09497
										0.09835	13.7148			12.3802			0.09497
										0.09849	13.6843			12.3904			0.09497
										0.09863	13.6741			12.4142			0.09497
										0.09877	13.7182			12.3632			0.09497
										0.09891	13.6876			12.3598			0.09497
										0.09905	13.691			12.4244			0.09497
										0.09919	13.7148			12.421			0.09497
										0.09933	13.7182			12.4108			0.09497
										0.09947	13.708			12.4244			0.09497
										0.09961	13.691			12.4074			0.09497
										0.09975	13.7012			12.3802			0.09497
										0.09989	13.6944			12.4345			0.09497
										0.10003	13.691			12.4006			0.09497
										0.10017	13.6978			12.3768			0.09497
										0.10031	13.708			12.4413			0.09497
										0.10045	13.6673			12.3734			0.09497
										0.10059	13.6876			12.3802			0.09497
										0.10073	13.7148			12.4108			0.09497
										0.10087	13.6876			12.4006			0.09497
										0.10101	13.7148			12.4074			0.09497
										0.10115	13.7182			12.4006			0.09497
										0.10129	13.6843			12.4108			0.09497
										0.10143	13.6775			12.3972			0.09497
										0.10157	13.7046			12.3938			0.09497
										0.10171	13.6571			12.3836			0.09497
										0.10185	13.6775			12.387			0.09497
										0.10199	13.7012			12.3768			0.09497
										0.10213	13.6876			12.3972			0.09497
										0.10227	13.6843			12.3598			0.09497
										0.10241	13.691			12.3564			0.09497
										0.10255	13.6808			12.3734			0.09497
										0.10269	13.691			12.353			0.09497
										0.10283	13.6843			12.3157			0.09497
										0.10297	13.6741			12.3734			0.09497
										0.10311	13.6876			12.3768			0.09497
										0.10325	13.7046			12.3361			0.09497
										0.10339	13.6843			12.3564			0.09497
										0.10353	13.6876			12.3802			0.09497
										0.10367	13.6843			12.3768			0.09497
										0.10381	13.6673			12.3428			0.09497
										0.10395	13.596			12.4278			0.09497
										0.10409	13.7114			12.3462			0.09497
										0.10423	13.6367			12.3666			0.09497
										0.10437	13.7623			12.3564			0.09497
										0.10451	13.6707			12.353			0.09497
										0.10465	13.6639			12.3496			0.09497
										0.10479	13.6775			12.3394			0.09497
										0.10493	13.6741			12.3734			0.09497
										0.10507	13.6944			12.3462			0.09497
										0.10521	13.6944			12.3123			0.09497
										0.10535	13.6673			12.3259			0.09497
										0.10549	13.7114			12.3564			0.09497
										0.10563	13.6978			12.3191			0.09497
										0.1058	13.6808			12.3428			0.09497
										0.10594	13.7046			12.3428			0.09497
										0.10608	13.7148			12.3361			0.09497
										0.10622	13.6843			12.3632			0.09497
										0.10636	13.7046			12.3564			0.09497
										0.1065	13.7012			12.3462			0.09497
										0.10664	13.708			12.37			0.09497
										0.10678	13.7318			12.3836			0.09497
										0.10695	13.7148			12.3632			0.09497
										0.10709	13.7284			12.3734			0.09497
										0.10723	13.7386			-0.00393			0.09497
										0.10737	0.02663			-0.00393			0.09497
										0.10751	0.02663			-0.000537411			0.09497
										0.10764	0.04021			-0.00393			0.09497
										0.10778	0.04021			0.01645			0.09497
										0.10792	0.03342			-0.00393			0.09497
										0.10806	0.047			-0.0345			0.09497
										0.1082	0.04361			-0.01412			0.09497
										0.10834	0.03342			0.01305			0.09497
										0.10848	0.03682			-0.02771			0.09497
										0.10862	0.07077			-0.02431			0.09497
										0.10876	0.07077			0.00965			0.09497
										0.1089	0.06398			0.00286			0.09497
										0.10904	0.08436			0.01305			0.09497
										0.10918	0.03002			0.03003			0.09497
										0.10932	0.06398			0.02324			0.09497
										0.10946	0.0504			0.01645			0.09497
										0.10961	0.047			0.01984			0.09497
										0.10974	0.047			0.03003			0.09497
										0.10988	0.00625			0.00626			0.09497
										0.11002	0.02663			-0.00733			0.09497
										0.11017	0.05379			-0.000537411			0.09497
										0.1103	0.03002			0.01984			0.09497
										0.11044	0.01984			0.00965			0.09497
										0.11058	0.047			0.03343			0.09497
										0.11072	0.03342			0.01305			0.09497
										0.11086	0.04021			0.01305			0.09497
										0.111	0.0504			0.01305			0.09497
										0.11114	0.03002			0.00286			0.09497
										0.11128	0.02323			-0.02092			0.09497
										0.11142	0.03342			-0.000537411			0.09497
										0.11156	0.02323			-0.02092			0.09497
										0.1117	0.00286			-0.00733			0.09497
										0.11184	0.03342			-0.0345			0.09497
										0.11198	0.01644			0.00286			0.09497
										0.11212	0.00965			-0.00393			0.09497
										0.11227	0.00965			-0.01073			0.09497
										0.1124	0.01305			0.00286			0.09497
										0.11254	-0.00733			-0.00393			0.09497
										0.11268	-0.02431			0.00286			0.09497
										0.11282	0.01305			0.00965			0.09497
										0.11296	-0.00393			0.00626			0.09497
										0.1131	-0.00393			0.01645			0.09497
										0.11324	0.00965			0.03003			0.09497
										0.11338	0.00965			0.02324			0.09497
										0.11352	-0.00393			0.00965			0.09497
										0.11366	0.00965			0.01645			0.09497
										0.1138	0.01644			-0.000537411			0.09497
										0.11394	0.01984			-0.01752			0.09497
										0.11408	-0.02091			-0.000537411			0.09497
										0.11423	0.00286			-0.01412			0.09497
										0.11437	0.00625			-0.02431			0.09497
										0.1145	-0.01072			-0.01412			0.09497
										0.11464	0.00286			0.01305			0.09497
										0.11478	0.03682			0.01984			0.09497
										0.11493	0.02663			0.01984			0.09497
										0.11506	0.00286			0.02664			0.09497
										0.1152	-0.000537411			0.04362			0.09497
										0.11534	-0.01412			0.02664			0.09497
										0.11549	-0.02091			0.02664			0.09497
										0.11562	-0.01072			0.04022			0.09497
										0.11576	-0.000537411			0.04702			0.09497
										0.1159	0.00286			0.04702			0.09497
										0.11604	0.00625			0.0674			0.09497
										0.11619	-0.04468			0.02664			0.09497
										0.11632	-0.05826			0.04022			0.09497
										0.11646	-0.01412			0.064			0.09497
										0.1166	-0.03449			0.01984			0.09497
										0.11674	-0.0311			0.03683			0.09497
										0.1169	-0.03789			0.01645			0.09497
										0.11706	-0.0277			0.01305			0.09497
										0.11719	-0.0311			-0.000537411			0.09497
										0.11733	-0.01752			-0.000537411			0.09497
										0.11747	-0.02431			0.05041			0.09497
										0.11761	-0.03449			0.03683			0.09497
										0.11775	-0.01752			-0.00393			0.09497
										0.11789	-0.000537411			-0.00733			0.09497
										0.11803	-0.04808			0.01645			0.09497
										0.11817	-0.03449			0.03003			0.09497
										0.11831	-0.00733			0.01645			0.09497
										0.11845	-0.02431			0.01984			0.09497
										0.11859	-0.0277			0.04362			0.09497
										0.11873	-0.00733			-0.01073			0.09497
										0.11887	-0.00733			0.05381			0.09497
										0.11901	-0.01752			0.04022			0.09497
										0.11915	-0.00393			0.01645			0.09497
										0.11929	-0.00733			0.03003			0.09497
										0.11943	-0.00393			0.01645			0.09497
										0.11957	-0.01072			-0.0379			0.09497
										0.11971	0.00965			-0.04809			0.09497
										0.11985	0.00965			-0.02771			0.09497
										0.11999	-0.01072			-0.01073			0.09497
										0.12013	-0.01412			-0.000537411			0.09497
										0.12027	-0.01072			-0.02431			0.09497
										0.12041	-0.02431			-0.0345			0.09497
										0.12055	-0.01072			0.00286			0.09497
										0.12069	0.00965			-0.01752			0.09497
										0.12083	-0.04129			-0.05149			0.09497
										0.12097	-0.01752			-0.00393			0.09497
										0.12111	-0.000537411			-0.01073			0.09497
										0.12125	-0.01072			0.01984			0.09497
										0.12139	-0.00733			0.00965			0.09497
										0.12153	0.00286			-0.01752			0.09497
										0.12167	0.00625			-0.03111			0.09497
										0.12181	0.00286			-0.02092			0.09497
										0.12195	-0.01752			-0.06847			0.09497
										0.12209	-0.00393			-0.01412			0.09497
										0.12223	-0.01412			-0.01073			0.09497
										0.12237	-0.01412			-0.05488			0.09497
										0.12251	0.00286			-0.05488			0.09497
										0.12265	-0.02091			-0.04469			0.09497
										0.12279	-0.02431			-0.02771			0.09497
										0.12293	-0.01072			-0.02092			0.09497
										0.12307	-0.02091			-0.01412			0.09497
										0.12321	-0.0311			-0.01412			0.09497
										0.12336	-0.0311			-0.01412			0.09497
										0.12349	-0.00733			-0.00733			0.09497
										0.12363	-0.000537411			0.01645			0.09497
										0.12377	0.00286			0.01305			0.09497
										0.12391	0.01305			0.02664			0.09497
										0.12405	0.00965			0.01984			0.09497
										0.12419	0.01984			0.00626			0.09497
										0.12433	0.03002			-0.000537411			0.09497
										0.12447	0.02323			0.01645			0.09497
										0.12461	0.01644			0.00965			0.09497
										0.12475	0.00625			0.00626			0.09497
										0.12489	0.04021			-0.000537411			0.09497
										0.12503	0.00286			-0.02771			0.09497
										0.12517	0.03682			-0.02431			0.09497
										0.12531	0.03342			-0.01752			0.09497
										0.12545	0.03002			0.00286			0.09497
										0.12559	0.00625			-0.00393			0.09497
										0.12573	0.0504			-0.000537411			0.09497
										0.12587	0.02323			0.00965			0.09497
										0.12601	0.02323			-0.01412			0.09497
										0.12615	0.02323			0.01984			0.09497
										0.12629	0.03002			0.00286			0.09497
										0.12643	0.00286			0.00286			0.09497
										0.12657	0.01305			0.03343			0.09497
										0.12671	0.01644			0.02664			0.09497
										0.12685	0.02663			0.01305			0.09497
										0.12701	0.0504			0.01645			0.09497
										0.12717	0.02663			0.01305			0.09497
										0.1273	0.01305			0.01305			0.09497
										0.12744	0.04361			0.00626			0.09497
										0.12758	0.03002			-0.00393			0.09497
										0.12772	0.01644			-0.00733			0.09497
										0.12786	0.03682			-0.00393			0.09497
										0.128	0.0504			-0.02092			0.09497
										0.12814	0.01305			-0.02771			0.09497
										0.12828	0.01644			0.00286			0.09497
										0.12842	0.02323			0.00626			0.09497
										0.12856	0.02323			-0.01412			0.09497
										0.1287	0.04021			0.00965			0.09497
										0.12884	0.05719			0.01984			0.09497
										0.12898	0.01984			-0.00393			0.09497
										0.12912	0.03682			0.03343			0.09497
										0.12926	0.047			0.02324			0.09497
										0.1294	0.04361			0.03683			0.09497
										0.12954	0.01305			0.01984			0.09497
										0.12971	0.03002			0.01645			0.09497
										0.12985	0.03002			0.00286			0.09497
										0.12999	0.03002			0.00286			0.09497
										0.13013	0.00625			0.01645			0.09497
										0.13027	0.05379			0.01305			0.09497
										0.13041	0.03682			0.04362			0.09497
										0.13055	0.02663			-0.00393			0.09497
										0.13069	0.04361			0.02324			0.09497
										0.13083	0.03682			0.03003			0.09497
										0.13097	0.01305			0.00286			0.09497
										0.13111	-0.00393			0.00626			0.09497
										0.13125	0.00625			0.01305			0.09497
										0.13139	-0.00393			0.01305			0.09497
										0.13153	-0.000537411			0.00965			0.09497
										0.13167	0.00625			-0.01073			0.09497
										0.13181	0.01305			0.00626			0.09497
										0.13195	-0.01752			0.02664			0.09497
										0.13209	-0.000537411			0.00626			0.09497
										0.13223	-0.000537411			0.05381			0.09497
										0.13237	-0.03449			0.03683			0.09497
										0.13251	-0.02431			-0.01073			0.09497
										0.13265	-0.01412			0.03003			0.09497
										0.13279	-0.03449			0.05041			0.09497
										0.13293	-0.0311			0.05381			0.09497
										0.13307	-0.02431			0.05721			0.09497
										0.13321	-0.03789			0.07419			0.09497
										0.13335	-0.03449			0.04362			0.09497
										0.13349	-0.03789			0.02664			0.09497
										0.13363	-0.05826			0.05041			0.09497
										0.13377	-0.07185			0.0606			0.09497
										0.13391	-0.04129			0.00286			0.09497
										0.13405	-0.04808			-0.01073			0.09497
										0.13419	-0.06166			-0.01412			0.09497
										0.13433	-0.04468			-0.0413			0.09497
										0.13447	-0.0277			0.00965			0.09497
										0.13461	-0.03789			0.00626			0.09497
										0.13475	-0.03449			-0.00733			0.09497
										0.13489	-0.02431			-0.01752			0.09497
										0.13503	0.00286			0.00965			0.09497
										0.13517	-0.06166			0.01305			0.09497
										0.13531	-0.04808			-0.00733			0.09497
										0.13545	-0.01752			0.05381			0.09497
										0.13559	-0.04129			-0.01412			0.09497
										0.13573	-0.0311			-0.00393			0.09497
										0.13587	-0.01752			0.01645			0.09497
										0.13601	-0.02431			-0.000537411			0.09497
										0.13615	-0.03449			-0.000537411			0.09497
										0.13629	-0.04808			-0.00733			0.09497
										0.13643	-0.03449			0.00626			0.09497
										0.13657	-0.03449			-0.00733			0.09497
										0.13671	-0.02431			-0.05149			0.09497
										0.13685	-0.01072			-0.02431			0.09497
										0.137	-0.03449			-0.02771			0.09497
										0.13713	-0.04129			-0.06168			0.09497
										0.13727	-0.000537411			-0.04469			0.09497
										0.13741	-0.01072			-0.03111			0.09497
										0.13755	-0.00393			-0.00733			0.09497
										0.13769	0.01644			-0.03111			0.09497
										0.13783	0.00625			-0.01412			0.09497
										0.13797	-0.000537411			-0.0413			0.09497
										0.13811	0.03002			-0.05828			0.09497
										0.13825	0.01644			-0.01412			0.09497
										0.13839	0.02323			-0.000537411			0.09497
										0.13853	0.01984			-0.02771			0.09497
										0.13867	0.03682			0.00626			0.09497
										0.13881	0.01984			-0.000537411			0.09497
										0.13895	0.01305			-0.02092			0.09497
										0.13909	0.01305			-0.02092			0.09497
										0.13923	0.00965			-0.02431			0.09497
										0.13937	-0.01072			-0.02771			0.09497
										0.13951	-0.00393			-0.02431			0.09497
										0.13965	0.00286			-0.03111			0.09497
										0.13979	0.01305			-0.05488			0.09497
										0.13994	-0.01072			-0.02771			0.09497
										0.14007	0.01644			-0.00393			0.09497
										0.14021	0.00965			-0.00733			0.09497
										0.14035	0.01984			0.01305			0.09497
										0.14049	0.01305			0.00965			0.09497
										0.14063	0.00625			-0.02431			0.09497
										0.14077	0.00625			-0.02771			0.09497
										0.14091	0.00965			-0.0413			0.09497
										0.14105	0.00625			-0.02771			0.09497
										0.14119	-0.000537411			-0.01073			0.09497
										0.14133	0.00965			0.00965			0.09497
										0.14147	0.03002			-0.02092			0.09497
										0.14161	0.02323			0.00626			0.09497
										0.14175	-0.01072			0.00965			0.09497
										0.14189	0.00625			0.00965			0.09497
										0.14203	0.01984			0.02324			0.09497
										0.14217	-0.00733			0.03343			0.09497
										0.14231	0.00625			0.03003			0.09497
										0.14245	0.02663			0.01984			0.09497
										0.14259	0.00286			-0.00733			0.09497
										0.14273	0.02663			0.00286			0.09497
										0.14287	0.0504			0.01984			0.09497
										0.14301	0.03682			0.00626			0.09497
										0.14315	0.02323			0.01305			0.09497
										0.14329	0.03682			-0.00393			0.09497
										0.14343	0.04361			-0.00393			0.09497
										0.14357	0.04021			-0.00733			0.09497
										0.14371	0.01984			-0.02092			0.09497
										0.14385	0.02663			-0.00393			0.09497
										0.14399	0.02323			0.00965			0.09497
										0.14413	0.01984			0.01645			0.09497
										0.14427	0.047			0.00626			0.09497
										0.14441	0.04021			0.01305			0.09497
										0.14455	0.01644			0.00965			0.09497
										0.14469	0.047			0.01984			0.09497
										0.14483	0.05379			-0.01073			0.09497
										0.14497	-0.000537411			0.02324			0.09497
										0.14511	0.03002			0.03003			0.09497
										0.14525	0.04361			0.02324			0.09497
										0.14539	0.04021			0.00626			0.09497
										0.14553	0.06398			0.00965			0.09497
										0.14567	0.06398			0.01984			0.09497
										0.14581	0.06398			0.00626			0.09497
										0.14595	0.06738			-0.01412			0.09497
										0.14609	0.06398			-0.01073			0.09497
										0.14623	0.02323			-0.0379			0.09497
										0.14637	0.047			-0.03111			0.09497
										0.14651	0.01984			-0.02431			0.09497
										0.14665	0.04021			-0.000537411			0.09497
										0.14679	-0.00393			-0.00733			0.09497
										0.14696	-0.000537411			0.00626			0.09497
										0.1471	0.00286			0.00626			0.09497
										0.14724	0.01644			-0.00733			0.09497
										0.14738	0.01305			0.02664			0.09497
										0.14752	-0.000537411			0.02324			0.09497
										0.14766	0.01305			0.02664			0.09497
										0.1478	-0.01072			0.03003			0.09497
										0.14794	0.02323			0.03003			0.09497
										0.14808	0.00286			0.03003			0.09497
										0.14822	-0.01412			0.02324			0.09497
										0.14836	0.00625			0.01305			0.09497
										0.1485	0.01305			0.01984			0.09497
										0.14864	-0.00733			0.02324			0.09497
										0.14878	-0.02091			-0.000537411			0.09497
										0.14892	-0.02431			0.02324			0.09497
										0.14906	-0.03789			-0.000537411			0.09497
										0.1492	-0.04808			0.01984			0.09497
										0.14934	-0.04468			0.01305			0.09497
										0.14948	-0.0277			0.02664			0.09497
										0.14962	-0.05487			0.00626			0.09497
										0.14976	-0.06845			0.04022			0.09497
										0.1499	-0.01752			0.07079			0.09497
										0.15004	-0.03449			0.00626			0.09497
										0.15018	-0.03789			0.03683			0.09497
										0.15032	-0.01752			0.0606			0.09497
										0.15046	-0.02091			0.04702			0.09497
										0.1506	-0.03449			0.00965			0.09497
										0.15074	-0.0311			0.00626			0.09497
										0.15088	-0.03449			0.03683			0.09497
										0.15102	-0.04129			-0.00393			0.09497
										0.15116	-0.03789			0.00965			0.09497
										0.1513	-0.00393			0.04022			0.09497
										0.15144	-0.0277			-0.00733			0.09497
										0.15158	-0.04468			-0.000537411			0.09497
										0.15172	-0.00393			-0.02431			0.09497
										0.15186	-0.03449			0.00626			0.09497
										0.152	-0.04468			0.01305			0.09497
										0.15214	-0.0277			-0.01412			0.09497
										0.15228	-0.04129			-0.000537411			0.09497
										0.15242	-0.02091			0.00626			0.09497
										0.15256	-0.01072			-0.00733			0.09497
										0.1527	-0.000537411			0.02664			0.09497
										0.15284	-0.02431			0.05041			0.09497
										0.15298	-0.01412			0.01305			0.09497
										0.15312	-0.00393			0.02324			0.09497
										0.15326	0.00286			0.02664			0.09497
										0.1534	-0.00393			0.00965			0.09497
										0.15354	-0.01072			-0.00733			0.09497
										0.15368	-0.00393			-0.04809			0.09497
										0.15382	-0.01072			-0.02431			0.09497
										0.15396	-0.01072			-0.000537411			0.09497
										0.1541	0.01984			-0.01752			0.09497
										0.15424	0.00965			-0.05828			0.09497
										0.15438	-0.01752			-0.05149			0.09497
										0.15452	-0.00733			-0.04809			0.09497
										0.15466	0.00286			-0.02771			0.09497
										0.1548	-0.02091			-0.02092			0.09497
										0.15494	-0.00393			-0.01752			0.09497
										0.15508	0.00286			-0.02431			0.09497
										0.15522	-0.000537411			-0.02771			0.09497
										0.15536	0.00625			-0.02431			0.09497
										0.1555	0.02323			-0.02092			0.09497
										0.15564	-0.000537411			0.01305			0.09497
										0.15578	0.00286			-0.00393			0.09497
										0.15592	0.00965			-0.01412			0.09497
										0.15606	-0.000537411			-0.02092			0.09497
										0.1562	0.00965			-0.02431			0.09497
										0.15634	-0.00393			-0.02092			0.09497
										0.15648	-0.00733			-0.01073			0.09497
										0.15663	0.00625			-0.01412			0.09497
										0.15676	-0.00393			-0.03111			0.09497
										0.15693	0.00965			-0.03111			0.09497
										0.15709	0.02323			-0.02431			0.09497
										0.15724	-0.00733			-0.01752			0.09497
										0.15737	0.01305			0.00286			0.09497
										0.15751	0.02323			-0.000537411			0.09497
										0.15765	-0.00393			-0.00733			0.09497
										0.15779	0.00965			0.00626			0.09497
										0.15793	0.05379			0.00286			0.09497
										0.15807	0.04021			-0.00393			0.09497
										0.15821	0.01305			0.00626			0.09497
										0.15835	0.02323			0.01645			0.09497
										0.15849	0.03682			0.03343			0.09497
										0.15863	0.01984			0.02664			0.09497
										0.15877	0.01984			0.02324			0.09497
										0.15891	0.03342			0.00626			0.09497
										0.15905	0.01984			-0.00733			0.09497
										0.15919	0.03342			-0.00393			0.09497
										0.15934	0.02663			0.00626			0.09497
										0.15947	0.06398			-0.01073			0.09497
										0.15961	0.04361			-0.00393			0.09497
										0.15975	0.05719			-0.01752			0.09497
										0.15989	0.05379			-0.02431			0.09497
										0.16003	0.06059			0.01645			0.09497
										0.16017	0.06738			0.00286			0.09497
										0.16031	0.06738			0.00286			0.09497
										0.16045	0.06059			-0.02431			0.09497
										0.16059	0.03682			-0.01752			0.09497
										0.16073	0.05719			-0.0345			0.09497
										0.16087	0.04021			-0.000537411			0.09497
										0.16101	0.01984			-0.01412			0.09497
										0.16115	0.03002			-0.01073			0.09497
										0.1613	0.05379			-0.00733			0.09497
										0.16143	0.03002			0.01305			0.09497
										0.16157	0.04361			0.00286			0.09497
										0.16171	0.04361			0.00626			0.09497
										0.16185	0.03002			-0.01412			0.09497
										0.162	0.00625			-0.01073			0.09497
										0.16213	0.04361			0.03003			0.09497
										0.16227	0.01305			0.04022			0.09497
										0.16241	0.01644			0.01984			0.09497
										0.16255	0.0504			0.00626			0.09497
										0.16269	0.02663			-0.02771			0.09497
										0.16283	0.00625			-0.01073			0.09497
										0.16297	0.01305			-0.00733			0.09497
										0.16311	0.00965			-0.00393			0.09497
										0.16325	-0.00393			0.00286			0.09497
										0.16339	-0.000537411			-0.01073			0.09497
										0.16353	-0.02091			-0.04809			0.09497
										0.16367	-0.01412			0.01645			0.09497
										0.16381	-0.02431			-0.00393			0.09497
										0.16395	-0.01072			0.00286			0.09497
										0.16409	-0.01412			0.01645			0.09497
										0.16423	0.00625			0.03683			0.09497
										0.16437	-0.01752			-0.00733			0.09497
										0.16451	0.00625			0.00965			0.09497
										0.16465	-0.01072			0.03683			0.09497
										0.16479	-0.00733			0.04022			0.09497
										0.16494	-0.00733			0.05041			0.09497
										0.16507	0.00286			0.04022			0.09497
										0.16522	-0.00393			0.04022			0.09497
										0.16535	-0.00733			0.03343			0.09497
										0.16549	-0.000537411			0.05381			0.09497
										0.16563	-0.01412			0.03003			0.09497
										0.16577	-0.02091			0.00626			0.09497
										0.16592	-0.01072			0.02324			0.09497
										0.16606	-0.0277			0.03343			0.09497
										0.16619	-0.0277			0.00626			0.09497
										0.16633	-0.02091			0.00286			0.09497
										0.16647	-0.04129			0.02664			0.09497
										0.16661	-0.03449			0.01645			0.09497
										0.16676	-0.05147			0.05041			0.09497
										0.16693	-0.04808			0.03683			0.09497
										0.16709	-0.02431			0.00286			0.09497
										0.16723	-0.04468			0.03683			0.09497
										0.16737	-0.06845			0.04702			0.09497
										0.16751	-0.04468			0.03683			0.09497
										0.16765	-0.01412			0.05381			0.09497
										0.16779	-0.0277			0.04022			0.09497
										0.16793	-0.04129			0.0606			0.09497
										0.16807	-0.00733			0.02324			0.09497
										0.16821	-0.02431			-0.02092			0.09497
										0.16835	-0.0311			0.03343			0.09497
										0.16849	-0.03789			0.00286			0.09497
										0.16863	-0.03789			-0.01752			0.09497
										0.16877	-0.0311			-0.00733			0.09497
										0.16891	-0.02431			-0.000537411			0.09497
										0.16905	-0.02091			-0.02771			0.09497
										0.16919	-0.0311			-0.02431			0.09497
										0.16933	-0.02431			0.01645			0.09497
										0.16947	-0.000537411			-0.000537411			0.09497
										0.16961	-0.02091			-0.000537411			0.09497
										0.16975	-0.01752			-0.000537411			0.09497
										0.16989	-0.000537411			-0.01073			0.09497
										0.17003	-0.00733			-0.02771			0.09497
										0.17017	-0.03449			-0.0379			0.09497
										0.17031	-0.02091			-0.03111			0.09497
										0.17045	-0.00733			-0.00733			0.09497
										0.17059	-0.01072			-0.00733			0.09497
										0.17073	-0.000537411			-0.01073			0.09497
										0.17087	0.02323			0.00965			0.09497
										0.17101	-0.00733			-0.00733			0.09497
										0.17115	0.00286			0.00965			0.09497
										0.17129	0.02663			0.01984			0.09497
										0.17143	0.02323			0.00965			0.09497
										0.17157	0.00625			-0.02431			0.09497
										0.17171	0.01305			-0.09225			0.09497
										0.17185	0.02323			0.00965			0.09497
										0.17199	0.00286			-0.01752			0.09497
										0.17213	-0.000537411			-0.05488			0.09497
										0.17227	0.01644			-0.00393			0.09497
										0.17241	0.00286			-0.0413			0.09497
										0.17255	0.00625			-0.06168			0.09497
										0.17269	-0.000537411			-0.05488			0.09497
										0.17283	0.00625			-0.02771			0.09497
										0.17297	-0.00393			-0.02092			0.09497
										0.17311	0.00286			-0.02092			0.09497
										0.17326	-0.00393			-0.02771			0.09497
										0.17339	0.00965			-0.02431			0.09497
										0.17353	0.00965			-0.02431			0.09497
										0.17367	0.01305			-0.00393			0.09497
										0.17381	0.00286			0.01984			0.09497
										0.17395	-0.000537411			0.00626			0.09497
										0.17409	0.00625			0.01984			0.09497
										0.17423	-0.00393			0.04362			0.09497
										0.17437	-0.01412			0.00286			0.09497
										0.17451	0.00625			-0.02092			0.09497
										0.17465	0.01305			0.01305			0.09497
										0.17479	-0.00733			-0.01412			0.09497
										0.17493	0.01305			-0.01412			0.09497
										0.17507	0.01984			-0.00393			0.09497
										0.17521	0.01305			-0.000537411			0.09497
										0.17535	0.01984			-0.0379			0.09497
										0.17549	0.03342			-0.00733			0.09497
										0.17563	0.02663			0.00286			0.09497
										0.17577	0.04021			-0.00393			0.09497
										0.17591	0.05379			-0.00393			0.09497
										0.17605	0.02323			-0.00393			0.09497
										0.17619	0.02323			-0.000537411			0.09497
										0.17633	0.01305			0.01984			0.09497
										0.17647	0.02323			0.00626			0.09497
										0.17661	0.03342			0.02664			0.09497
										0.17675	0.02663			0.00626			0.09497
										0.17691	0.047			0.04362			0.09497
										0.17708	0.04021			0.00626			0.09497
										0.17723	0.00625			-0.01412			0.09497
										0.17737	0.02663			-0.00733			0.09497
										0.17751	0.04021			-0.02431			0.09497
										0.17765	0.047			0.00626			0.09497
										0.17779	0.05379			-0.01412			0.09497
										0.17793	0.0504			-0.01412			0.09497
										0.17807	0.0504			-0.01073			0.09497
										0.17821	0.04361			-0.01412			0.09497
										0.17835	0.047			-0.000537411			0.09497
										0.17849	0.047			0.00626			0.09497
										0.17863	0.07417			0.01645			0.09497
										0.17877	0.05379			-0.00733			0.09497
										0.17891	0.06398			-0.01073			0.09497
										0.17905	0.04361			0.01305			0.09497
										0.17919	0.05719			0.01645			0.09497
										0.17933	0.03682			0.03683			0.09497
										0.17947	0.03342			0.02664			0.09497
										0.17961	0.02663			0.03003			0.09497
										0.17975	0.04021			0.02324			0.09497
										0.17989	0.01984			0.01984			0.09497
										0.18003	-0.00393			0.01305			0.09497
										0.18017	0.00625			0.01305			0.09497
										0.18031	0.00965			-0.000537411			0.09497
										0.18045	0.00965			0.00626			0.09497
										0.18059	0.00286			0.04702			0.09497
										0.18073	0.01644			0.02664			0.09497
										0.18087	-0.01752			0.01645			0.09497
										0.18101	-0.00393			0.01645			0.09497
										0.18115	0.01305			0.01305			0.09497
										0.18129	-0.000537411			0.01305			0.09497
										0.18143	-0.01752			0.00965			0.09497
										0.18157	-0.00393			0.02664			0.09497
										0.18171	0.00286			0.00965			0.09497
										0.18185	-0.01412			-0.00733			0.09497
										0.18199	-0.03789			0.03343			0.09497
										0.18213	-0.05147			0.03003			0.09497
										0.18227	-0.04468			0.03683			0.09497
										0.18241	-0.04129			0.01645			0.09497
										0.18255	-0.04129			0.04362			0.09497
										0.18269	-0.04129			0.05381			0.09497
										0.18283	-0.0311			0.01305			0.09497
										0.18297	-0.0311			0.03683			0.09497
										0.18311	-0.02091			0.04362			0.09497
										0.18325	-0.02431			0.03003			0.09497
										0.18339	-0.02091			0.07419			0.09497
										0.18353	-0.02091			0.0674			0.09497
										0.18367	-0.00393			0.03343			0.09497
										0.18381	-0.01752			0.00965			0.09497
										0.18395	-0.0311			-0.00393			0.09497
										0.18409	-0.03449			0.00965			0.09497
										0.18423	-0.03449			-0.01412			0.09497
										0.18437	-0.0311			0.01645			0.09497
										0.18451	-0.02431			-0.02771			0.09497
										0.18465	-0.01412			-0.00393			0.09497
										0.18479	-0.01412			0.03003			0.09497
										0.18493	-0.01072			0.03343			0.09497
										0.18507	-0.02431			-0.000537411			0.09497
										0.18521	-0.03789			0.03343			0.09497
										0.18535	-0.02431			0.01305			0.09497
										0.18549	-0.01072			0.00286			0.09497
										0.18563	-0.01752			0.00626			0.09497
										0.18577	-0.01752			0.03003			0.09497
										0.18591	-0.000537411			0.04022			0.09497
										0.18605	-0.00733			0.00286			0.09497
										0.18619	-0.01072			0.04362			0.09497
										0.18633	-0.03789			0.01645			0.09497
										0.18647	-0.06166			0.01305			0.09497
										0.18661	-0.00733			-0.00733			0.09497
										0.18675	-0.01072			-0.000537411			0.09497
										0.1869	-0.04808			-0.0345			0.09497
										0.18706	-0.02431			-0.05828			0.09497
										0.1872	-0.01752			-0.0379			0.09497
										0.18734	-0.0277			-0.0345			0.09497
										0.18748	-0.00393			-0.08206			0.09497
										0.18761	-0.02091			-0.00393			0.09497
										0.18776	-0.0277			0.00286			0.09497
										0.1879	-0.000537411			-0.02092			0.09497
										0.18803	0.01305			-0.05828			0.09497
										0.18817	-0.000537411			-0.02431			0.09497
										0.18832	0.00286			-0.01073			0.09497
										0.18846	0.00965			-0.02771			0.09497
										0.1886	0.00286			-0.000537411			0.09497
										0.18874	-0.000537411			-0.01412			0.09497
										0.18888	0.02323			-0.03111			0.09497
										0.18902	0.02663			-0.01412			0.09497
										0.18916	0.01644			-0.01412			0.09497
										0.1893	0.02323			-0.0413			0.09497
										0.18944	0.04021			-0.02431			0.09497
										0.18957	0.03682			-0.02431			0.09497
										0.18972	0.03002			-0.0379			0.09497
										0.18986	0.03682			-0.0413			0.09497
										0.19	0.02323			-0.04469			0.09497
										0.19014	0.04021			-0.0345			0.09497
										0.19028	0.01644			-0.0345			0.09497
										0.19042	0.03682			-0.000537411			0.09497
										0.19056	0.01644			0.00626			0.09497
										0.19069	0.01305			-0.000537411			0.09497
										0.19084	0.02323			0.01305			0.09497
										0.19098	0.04361			0.02324			0.09497
										0.19112	-0.00393			-0.01752			0.09497
										0.19126	0.02323			0.01305			0.09497
										0.1914	0.02663			0.03683			0.09497
										0.19154	0.01644			0.01645			0.09497
										0.19168	0.01305			0.00626			0.09497
										0.19181	0.04021			0.00965			0.09497
										0.19196	0.02663			0.01305			0.09497
										0.1921	0.03002			0.01305			0.09497
										0.19228	0.03002			-0.000537411			0.09497
										0.19244	0.01644			0.00286			0.09497
										0.19257	0.01644			-0.00733			0.09497
										0.19271	0.01644			-0.02771			0.09497
										0.19285	0.03002			-0.000537411			0.09497
										0.19299	0.00286			0.00965			0.09497
										0.19313	0.00625			-0.02771			0.09497
										0.19327	0.01644			0.01645			0.09497
										0.19341	0.01305			0.01645			0.09497
										0.19355	0.00625			-0.000537411			0.09497
										0.19369	0.01305			0.02324			0.09497
										0.19383	0.03682			0.03343			0.09497
										0.19397	0.00625			-0.00393			0.09497
										0.19411	0.03682			0.02324			0.09497
										0.19425	0.03002			0.04702			0.09497
										0.19439	0.01984			-0.00733			0.09497
										0.19453	0.01305			-0.01073			0.09497
										0.19467	0.03002			0.01645			0.09497
										0.19481	0.02663			0.01645			0.09497
										0.19495	0.03342			0.01305			0.09497
										0.19509	0.02323			0.00286			0.09497
										0.19523	0.04361			-0.00733			0.09497
										0.19537	0.01305			-0.0379			0.09497
										0.19551	0.01984			-0.02092			0.09497
										0.19565	0.04021			0.01645			0.09497
										0.19579	0.01305			-0.01073			0.09497
										0.19593	0.01305			-0.01073			0.09497
										0.19607	0.0504			0.02664			0.09497
										0.19621	0.01984			0.02324			0.09497
										0.19635	0.01984			-0.01073			0.09497
										0.19649	-0.00393			-0.00733			0.09497
										0.19663	-0.00733			0.03683			0.09497
										0.19677	0.00625			0.02324			0.09497
										0.19694	-0.0311			0.01305			0.09497
										0.1971	-0.00393			0.02324			0.09497
										0.19725	0.01305			0.00965			0.09497
										0.19739	-0.00733			-0.03111			0.09497
										0.19753	-0.01072			-0.00733			0.09497
										0.19767	0.01984			0.00626			0.09497
										0.19781	0.01644			-0.000537411			0.09497
										0.19795	-0.01752			-0.02092			0.09497
										0.19809	0.00625			-0.00733			0.09497
										0.19823	-0.00393			-0.00733			0.09497
										0.19837	-0.01752			0.01305			0.09497
										0.19851	-0.01072			0.02324			0.09497
										0.19865	0.00625			0.02324			0.09497
										0.19879	-0.01072			0.00626			0.09497
										0.19893	-0.02091			0.064			0.09497
										0.19907	0.00286			0.05721			0.09497
										0.19921	-0.01752			0.00965			0.09497
										0.19935	-0.02431			0.08098			0.09497
										0.19949	-0.000537411			0.07419			0.09497
										0.19963	0.00965			0.05381			0.09497
										0.19977	-0.02431			0.04022			0.09497
										0.19991	-0.01072			0.02324			0.09497
										0.20005	0.00625			0.04022			0.09497
										0.20019	-0.04129			0.04022			0.09497
										0.20033	-0.03789			-0.000537411			0.09497
										0.20047	-0.0277			0.01984			0.09497
										0.20061	-0.02431			0.08778			0.09497
										0.20074	-0.02091			0.03683			0.09497
										0.20089	-0.0311			-0.02092			0.09497
										0.20103	-0.0277			0.04362			0.09497
										0.20117	-0.02091			0.03343			0.09497
										0.20131	-0.03449			-0.02092			0.09497
										0.20145	-0.04468			-0.00733			0.09497
										0.20159	-0.04129			0.01645			0.09497
										0.20173	-0.0277			0.01645			0.09497
										0.20187	-0.0311			-0.00733			0.09497
										0.20201	-0.03789			-0.00733			0.09497
										0.20215	-0.01412			-0.01412			0.09497
										0.20229	-0.00393			0.01305			0.09497
										0.20243	-0.0277			0.00965			0.09497
										0.20257	-0.00733			0.01305			0.09497
										0.20271	-0.00393			0.01645			0.09497
										0.20285	-0.0277			-0.00733			0.09497
										0.20299	-0.01072			0.01645			0.09497
										0.20313	-0.01752			0.02324			0.09497
										0.20327	0.01305			0.00286			0.09497
										0.20341	0.00286			0.04702			0.09497
										0.20355	-0.000537411			0.01645			0.09497
										0.20369	0.00286			-0.04469			0.09497
										0.20383	-0.01412			-0.0345			0.09497
										0.20397	-0.000537411			-0.01752			0.09497
										0.20411	-0.04808			-0.01752			0.09497
										0.20425	-0.02431			-0.04469			0.09497
										0.20439	-0.0277			-0.06507			0.09497
										0.20453	-0.01752			-0.06507			0.09497
										0.20467	-0.01412			-0.07187			0.09497
										0.20481	0.01644			0.00965			0.09497
										0.20495	-0.00733			-0.00733			0.09497
										0.20509	0.00286			-0.0413			0.09497
										0.20523	0.00965			-0.01073			0.09497
										0.20537	0.00625			0.00626			0.09497
										0.20551	0.00286			-0.06847			0.09497
										0.20565	0.03682			-0.03111			0.09497
										0.20582	0.01984			-0.02431			0.09497
										0.20596	0.01984			0.00965			0.09497
										0.2061	0.02663			0.00286			0.09497
										0.20624	0.03342			0.00286			0.09497
										0.20638	-0.0277			-0.00733			0.09497
										0.20652	-0.0311			-0.01073			0.09497
										0.20666	-0.00393			-0.01752			0.09497
										0.20679	0.01644			-0.02431			0.09497
										0.20698	0.01305			-0.02771			0.09497
										0.20711	0.00965			-0.03111			0.09497
										0.20724	0.01644			-0.03111			0.09497
										0.20738	0.01305			-0.01412			0.09497
										0.20752	0.00965			-0.00393			0.09497
										0.20766	0.01644			-0.01073			0.09497
										0.2078	0.01305			0.00965			0.09497
										0.20794	0.03002			0.00286			0.09497
										0.20808	0.03682			0.01645			0.09497
										0.20822	0.0504			0.01984			0.09497
										0.20836	0.047			-0.00733			0.09497
										0.2085	0.04361			0.03683			0.09497
										0.20864	0.03342			0.02664			0.09497
										0.20878	0.04021			0.02664			0.09497
										0.20892	0.02663			0.00965			0.09497
										0.20906	0.04361			0.01645			0.09497
										0.2092	0.06059			0.01305			0.09497
										0.20934	0.07077			-0.02771			0.09497
										0.20948	0.047			-0.01073			0.09497
										0.20962	0.06738			0.00286			0.09497
										0.20976	0.07417			-0.05488			0.09497
										0.2099	0.05379			-0.0413			0.09497
										0.21004	0.04021			-0.000537411			0.09497
										0.21018	0.08775			-0.00733			0.09497
										0.21032	0.07077			0.01645			0.09497
										0.21046	0.04021			0.01305			0.09497
										0.2106	0.04361			-0.00393			0.09497
										0.21074	0.0504			-0.000537411			0.09497
										0.21088	0.02663			-0.00733			0.09497
										0.21102	0.03682			-0.03111			0.09497
										0.21116	0.03682			-0.00733			0.09497
										0.2113	0.03002			-0.01752			0.09497
										0.21144	0.02323			0.00626			0.09497
										0.21158	0.03002			-0.01412			0.09497
										0.21172	0.02323			0.00286			0.09497
										0.21186	0.01984			-0.00393			0.09497
										0.212	0.05719			0.00626			0.09497
										0.21214	0.03002			-0.000537411			0.09497
										0.21228	0.01644			0.03343			0.09497
										0.21242	0.01644			0.05041			0.09497
										0.21256	0.01305			0.02664			0.09497
										0.2127	-0.000537411			0.02324			0.09497
										0.21284	-0.00733			-0.000537411			0.09497
										0.21298	-0.000537411			-0.02092			0.09497
										0.21312	-0.01412			0.03003			0.09497
										0.21326	-0.00733			-0.00733			0.09497
										0.2134	-0.02431			-0.03111			0.09497
										0.21354	-0.02431			-0.02092			0.09497
										0.21368	-0.01072			-0.00393			0.09497
										0.21382	0.01305			-0.01073			0.09497
										0.21396	-0.000537411			0.02664			0.09497
										0.2141	0.01984			0.01305			0.09497
										0.21424	-0.00393			-0.01073			0.09497
										0.21438	0.01644			0.00965			0.09497
										0.21452	2.54286			12.387			0.09497
										0.21466	13.691			12.3802			0.09497
										0.2148	13.7114			12.3972			0.09497
										0.21494	13.7318			12.4244			0.09497
										0.21508	13.691			12.4142			0.09497
										0.21522	13.7114			12.4108			0.09497
										0.21536	13.7012			12.4108			0.09497
										0.2155	13.6639			12.3938			0.09497
										0.21564	13.7182			12.3972			0.09497
										0.21578	13.6978			12.3972			0.09497
										0.21592	13.7012			12.3938			0.09497
										0.21606	13.7182			12.404			0.09497
										0.2162	13.7012			12.3904			0.09497
										0.21634	13.6741			12.4006			0.09497
										0.21648	13.6707			12.3904			0.09497
										0.21662	13.6503			12.3904			0.09497
										0.21676	13.6944			12.4176			0.09497
										0.21694	13.7012			12.4176			0.09497
										0.2171	13.6537			12.3938			0.09497
										0.21724	13.691			12.4006			0.09497
										0.21738	13.7114			12.4142			0.09497
										0.21752	13.6741			12.4142			0.09497
										0.21766	13.6808			12.3836			0.09497
										0.2178	13.7114			12.4278			0.09497
										0.21794	13.6673			12.4345			0.09497
										0.21808	13.6741			12.3836			0.09497
										0.21822	13.6876			12.404			0.09497
										0.21836	13.6808			12.4108			0.09497
										0.2185	13.6639			12.387			0.09497
										0.21864	13.6843			12.353			0.09497
										0.21878	13.6741			12.3768			0.09497
										0.21892	13.6775			12.3904			0.09497
										0.21906	13.6775			12.3666			0.09497
										0.2192	13.6605			12.3428			0.09497
										0.21934	13.6639			12.3802			0.09497
										0.21948	13.6401			12.3666			0.09497
										0.21962	13.6707			12.3496			0.09497
										0.21976	13.6639			12.3972			0.09497
										0.2199	13.6435			12.3904			0.09497
										0.22004	13.6775			12.353			0.09497
										0.22018	13.6944			12.3666			0.09497
										0.22032	13.6571			12.3666			0.09497
										0.22046	13.6775			12.3632			0.09497
										0.2206	13.6876			12.3021			0.09497
										0.22074	13.6435			12.3361			0.09497
										0.22088	13.6741			12.3496			0.09497
										0.22102	13.7046			12.3496			0.09497
										0.22116	13.6605			12.3394			0.09497
										0.2213	13.6741			12.3768			0.09497
										0.22144	13.708			12.353			0.09497
										0.22158	13.6775			12.3768			0.09497
										0.22172	13.708			12.3666			0.09497
										0.22186	13.7216			12.37			0.09497
										0.222	13.7148			12.3428			0.09497
										0.22214	13.7046			12.3394			0.09497
										0.22228	13.7114			12.3191			0.09497
										0.22242	13.7216			12.3598			0.09497
										0.22256	13.7216			12.3326			0.09497
										0.2227	13.7318			12.3394			0.09497
										0.22284	13.7284			12.3326			0.09497
										0.22298	13.7352			12.3326			0.09497
										0.22312	13.742			12.3564			0.09497
										0.22327	13.742			12.37			0.09497
										0.2234	13.7454			12.3632			0.09497
										0.22354	13.759			12.353			0.09497
										0.22368	13.7454			12.3666			0.09497
										0.22382	13.7556			12.3564			0.09497
										0.22396	13.759			12.3734			0.09497
										0.2241	13.7556			12.3972			0.09497
										0.22424	13.7386			12.3904			0.09497
										0.22438	13.725			12.3802			0.09497
										0.22452	13.7318			12.3836			0.09497
										0.22466	13.7114			12.4108			0.09497
										0.2248	13.7216			12.3632			0.09497
										0.22494	13.7386			12.3462			0.09497
										0.22508	13.7488			12.3938			0.09497
										0.22522	13.7318			12.353			0.09497
										0.22536	13.7352			12.3326			0.09497
										0.2255	13.7284			12.3632			0.09497
										0.22564	13.7318			12.3225			0.09497
										0.22578	13.7556			12.3394			0.09497
										0.22592	13.7454			12.387			0.09497
										0.22606	13.7352			12.4142			0.09497
										0.2262	13.7386			12.3326			0.09497
										0.22634	13.759			12.3768			0.09497
										0.22648	13.7556			12.3972			0.09497
										0.22662	13.7114			12.3836			0.09497
										0.22676	13.742			12.3734			0.09497
										0.22693	13.7623			12.4108			0.09497
										0.22709	13.7488			12.4074			0.09497
										0.22724	13.7522			12.3904			0.09497
										0.22738	13.7454			12.3938			0.09497
										0.22752	13.725			12.3768			0.09497
										0.22766	13.7454			12.3496			0.09497
										0.2278	13.7623			12.3768			0.09497
										0.22794	13.742			12.37			0.09497
										0.22808	13.7793			12.3802			0.09497
										0.22822	13.7929			12.3462			0.09497
										0.22836	13.742			12.3666			0.09497
										0.2285	13.759			12.3734			0.09497
										0.22864	13.7895			12.3802			0.09497
										0.22878	13.7318			12.404			0.09497
										0.22892	13.7352			12.3768			0.09497
										0.22906	13.7556			12.3734			0.09497
										0.2292	13.742			12.3836			0.09497
										0.22934	13.7284			12.3972			0.09497
										0.22948	13.725			12.3836			0.09497
										0.22962	13.7386			12.3598			0.09497
										0.22975	13.7352			12.4142			0.09497
										0.2299	13.742			12.37			0.09497
										0.23004	13.7284			12.3598			0.09497
										0.23018	13.7216			12.3904			0.09497
										0.23032	13.7284			12.3598			0.09497
										0.23046	13.7284			12.3632			0.09497
										0.2306	13.7046			12.3632			0.09497
										0.23074	13.691			12.387			0.09497
										0.23088	13.7114			12.3632			0.09497
										0.23102	13.7148			12.3157			0.09497
										0.23116	13.6775			12.4142			0.09497
										0.2313	13.7012			12.3734			0.09497
										0.23144	13.6944			12.3836			0.09497
										0.23158	13.6605			12.387			0.09497
										0.23172	13.6808			12.3938			0.09497
										0.23186	13.6808			12.3972			0.09497
										0.232	13.6503			12.3938			0.09497
										0.23214	13.6843			12.4345			0.09497
										0.23228	13.7012			12.4413			0.09497
										0.23242	13.6605			12.4176			0.09497
										0.23256	13.6808			12.4142			0.09497
										0.2327	13.7216			12.438			0.09497
										0.23284	13.6843			12.404			0.09497
										0.23298	13.6876			12.4176			0.09497
										0.23312	13.6876			12.3836			0.09497
										0.23326	13.6876			12.3904			0.09497
										0.2334	13.6978			12.3734			0.09497
										0.23354	13.708			12.37			0.09497
										0.23368	13.6808			12.387			0.09497
										0.23382	13.7046			12.387			0.09497
										0.23396	13.6978			12.387			0.09497
										0.2341	13.6741			12.404			0.09497
										0.23424	13.6944			12.3802			0.09497
										0.23438	13.7046			12.37			0.09497
										0.23452	13.6707			12.4312			0.09497
										0.23466	13.6876			12.3836			0.09497
										0.2348	13.6843			12.387			0.09497
										0.23494	13.6808			12.4108			0.09497
										0.23508	13.6944			12.4006			0.09497
										0.23522	13.6978			12.3598			0.09497
										0.23536	13.691			12.3938			0.09497
										0.2355	13.691			12.3768			0.09497
										0.23564	13.708			12.37			0.09497
										0.23578	13.708			12.3802			0.09497
										0.23592	13.708			12.3938			0.09497
										0.23606	13.6843			12.3326			0.09497
										0.2362	13.708			12.37			0.09497
										0.23634	13.6944			12.3802			0.09497
										0.23648	13.6673			12.3666			0.09497
										0.23662	13.7046			12.3157			0.09497
										0.23676	13.7012			12.3836			0.09497
										0.23707	13.6639			12.3972			0.09497
										0.23722	13.6876			12.353			0.09497
										0.23735	13.7046			12.3259			0.09497
										0.23749	13.6707			12.3632			0.09497
										0.23763	13.7012			12.3768			0.09497
										0.23777	13.708			12.3632			0.09497
										0.2379	13.6876			12.387			0.09497
										0.23805	13.6978			12.3666			0.09497
										0.23819	13.7318			12.3428			0.09497
										0.23832	13.6944			12.3259			0.09497
										0.23847	13.691			12.353			0.09497
										0.23861	13.7284			12.3496			0.09497
										0.23875	13.6978			12.3496			0.09497
										0.23888	13.6741			12.3598			0.09497
										0.23902	13.708			12.3428			0.09497
										0.23916	13.7046			12.2817			0.09497
										0.23931	13.6843			12.3326			0.09497
										0.23945	13.6775			12.3157			0.09497
										0.23959	13.6978			12.3326			0.09497
										0.23973	13.6876			12.3666			0.09497
										0.23987	13.6673			12.3496			0.09497
										0.24002	13.691			12.3326			0.09497
										0.24015	13.691			12.3564			0.09497
										0.24029	13.6673			12.37			0.09497
										0.24042	13.708			12.3191			0.09497
										0.24056	13.725			12.3123			0.09497
										0.2407	13.6978			12.3361			0.09497
										0.24085	13.742			12.3564			0.09497
										0.24098	13.7318			12.3836			0.09497
										0.24112	13.725			12.3564			0.09497
										0.24126	13.7352			12.3802			0.09497
										0.24141	13.742			12.4312			0.09497
										0.24154	13.7318			12.4006			0.09497
										0.24168	13.7148			12.3904			0.09497
										0.24182	13.7623			12.387			0.09497
										0.24196	13.7454			12.37			0.09497
										0.24211	13.742			12.387			0.09497
										0.24224	13.7623			12.3768			0.09497
										0.24238	13.7623			12.37			0.09497
										0.24252	13.7318			12.3496			0.09497
										0.24266	13.725			12.3564			0.09497
										0.24281	13.7488			12.3666			0.09497
										0.24294	13.7556			12.3394			0.09497
										0.24308	13.7318			12.3496			0.09497
										0.24322	13.7658			12.3802			0.09497
										0.24336	13.7861			12.3293			0.09497
										0.2435	13.7522			12.3428			0.09497
										0.24364	13.7522			12.3938			0.09497
										0.24378	13.7929			12.387			0.09497
										0.24392	13.7623			12.3632			0.09497
										0.24406	13.7623			12.37			0.09497
										0.2442	13.7658			12.4006			0.09497
										0.24434	13.7454			12.3564			0.09497
										0.24448	13.7352			12.3904			0.09497
										0.24462	13.742			12.4074			0.09497
										0.24477	13.7046			12.3836			0.09497
										0.2449	13.7386			12.353			0.09497
										0.24504	13.7454			12.3802			0.09497
										0.24518	13.7386			12.37			0.09497
										0.24532	13.7488			12.3632			0.09497
										0.24547	13.7556			12.3564			0.09497
										0.2456	13.7216			12.3802			0.09497
										0.24574	13.7352			12.3666			0.09497
										0.24588	13.7488			12.3938			0.09497
										0.24602	13.7216			12.3768			0.09497
										0.24616	13.7216			12.3972			0.09497
										0.2463	13.742			12.3904			0.09497
										0.24644	13.7386			12.3836			0.09497
										0.24658	13.7623			12.3972			0.09497
										0.24672	13.7386			12.387			0.09497
										0.24686	13.7386			12.387			0.09497
										0.24702	13.7046			12.3972			0.09497
										0.24715	13.7318			12.4278			0.09497
										0.24728	13.725			12.4006			0.09497
										0.24743	13.7216			12.37			0.09497
										0.24757	13.7386			12.3666			0.09497
										0.2477	13.7182			12.3564			0.09497
										0.24785	13.7216			12.3768			0.09497
										0.24799	13.708			12.3598			0.09497
										0.24813	13.7148			12.3428			0.09497
										0.24827	13.7284			12.3598			0.09497
										0.24841	13.7284			12.3496			0.09497
										0.24855	13.6978			12.3836			0.09497
										0.24869	13.7216			12.3938			0.09497
										0.24883	13.7148			12.3904			0.09497
										0.24897	13.6876			12.3938			0.09497
										0.2491	13.691			12.4345			0.09497
										0.24925	13.6639			12.4278			0.09497
										0.24939	13.6741			12.4549			0.09497
										0.24953	13.691			12.4006			0.09497
										0.24966	13.6537			12.404			0.09497
										0.2498	13.6673			12.4006			0.09497
										0.24994	13.6741			12.404			0.09497
										0.25009	13.6435			12.3734			0.09497
										0.25023	13.6469			12.387			0.09497
										0.25037	13.6673			12.4855			0.09497
										0.2505	13.6231			12.4006			0.09497
										0.25064	13.6537			12.37			0.09497
										0.25079	13.6741			12.3938			0.09497
										0.25093	13.6469			12.3836			0.09497
										0.25107	13.6639			12.404			0.09497
										0.2512	13.6843			12.3734			0.09497
										0.25135	13.6808			12.3462			0.09497
										0.25149	13.6978			12.353			0.09497
										0.25163	13.6978			12.387			0.09497
										0.25177	13.6741			12.3293			0.09497
										0.25191	13.691			12.3326			0.09497
										0.25205	13.6944			12.3666			0.09497
										0.25219	13.6843			12.3734			0.09497
										0.25232	13.7012			12.3394			0.09497
										0.25246	13.7046			12.37			0.09497
										0.25261	13.691			12.3666			0.09497
										0.25275	13.6707			12.4108			0.09497
										0.25289	13.708			12.4278			0.09497
										0.25303	13.7012			12.3972			0.09497
										0.25317	13.6707			12.3666			0.09497
										0.25331	13.6673			12.37			0.09497
										0.25345	13.7046			12.3904			0.09497
										0.25359	13.6978			12.3734			0.09497
										0.25373	13.6503			12.3428			0.09497
										0.25387	13.7046			12.353			0.09497
										0.25401	13.7012			12.3632			0.09497
										0.25415	13.6571			12.3428			0.09497
										0.25429	13.6163			12.3361			0.09497
										0.25442	13.7895			12.3802			0.09497
										0.25457	13.6503			12.3326			0.09497
										0.25471	13.8201			12.3394			0.09497
										0.25485	13.759			12.3666			0.09497
										0.25499	13.6843			12.3361			0.09497
										0.25512	13.725			12.3598			0.09497
										0.25526	13.7318			12.3361			0.09497
										0.25541	13.7114			12.387			0.09497
										0.25555	13.7114			12.3836			0.09497
										0.25569	13.7318			12.3768			0.09497
										0.25583	13.7114			12.3734			0.09497
										0.25597	13.7114			12.3157			0.09497
										0.25611	13.7352			12.3361			0.09497
										0.25625	13.708			12.3598			0.09497
										0.25639	13.708			12.3394			0.09497
										0.25653	13.7284			12.3361			0.09497
										0.25667	13.7012			12.3259			0.09497
										0.25681	13.7046			12.3326			0.09497
										0.25698	13.725			12.3394			0.09497
										0.25712	13.708			12.3293			0.09497
										0.25725	13.725			12.3598			0.09497
										0.25739	13.6876			12.3598			0.09497
										0.25753	13.7182			12.3428			0.09497
										0.25767	13.7148			12.3836			0.09497
										0.25781	13.6843			12.3632			0.09497
										0.25795	13.7012			12.3632			0.09497
										0.25809	13.7148			12.4312			0.09497
										0.25823	13.6741			12.421			0.09497
										0.25837	13.7182			12.387			0.09497
										0.25851	13.7318			12.37			0.09497
										0.25865	13.6944			12.3802			0.09497
										0.25879	13.7012			12.3734			0.09497
										0.25893	13.7318			12.3768			0.09497
										0.25907	13.7114			12.3598			0.09497
										0.25921	13.7386			12.387			0.09497
										0.25935	13.759			12.3055			0.09497
										0.25949	13.725			12.3768			0.09497
										0.25963	13.7488			12.3598			0.09497
										0.25977	13.7556			12.3768			0.09497
										0.25991	13.7454			12.404			0.09497
										0.26005	13.7284			12.3564			0.09497
										0.26019	13.7658			12.3768			0.09497
										0.26033	13.742			12.3904			0.09497
										0.26047	13.7454			12.3836			0.09497
										0.26061	13.7658			12.4108			0.09497
										0.26075	13.7454			12.387			0.09497
										0.26089	13.7454			12.3598			0.09497
										0.26103	13.7454			12.3836			0.09497
										0.26117	13.7623			12.3938			0.09497
										0.26131	13.7556			12.3598			0.09497
										0.26145	13.759			12.3462			0.09497
										0.26159	13.759			12.3462			0.09497
										0.26173	13.7691			12.3394			0.09497
										0.26187	13.7386			12.3598			0.09497
										0.26201	13.7759			12.3802			0.09497
										0.26215	13.7658			12.3768			0.09497
										0.26229	13.7522			12.3802			0.09497
										0.26243	13.7725			12.4142			0.09497
										0.26257	13.7556			12.3734			0.09497
										0.26271	13.7216			12.3802			0.09497
										0.26285	13.7522			12.3972			0.09497
										0.26299	13.742			12.4278			0.09497
										0.26313	13.7012			12.3938			0.09497
										0.26327	13.7318			12.387			0.09497
										0.26341	13.7352			12.3768			0.09497
										0.26355	13.708			12.353			0.09497
										0.26369	13.7148			12.3836			0.09497
										0.26383	13.7114			12.4006			0.09497
										0.26397	13.7182			12.3666			0.09497
										0.26411	13.7182			12.3225			0.09497
										0.26425	13.7386			12.37			0.09497
										0.26439	13.7012			12.3293			0.09497
										0.26453	13.7012			12.353			0.09497
										0.26467	13.7114			12.3802			0.09497
										0.26481	13.7114			12.3904			0.09497
										0.26495	13.7148			12.3734			0.09497
										0.26509	13.7148			12.3938			0.09497
										0.26523	13.6978			12.3938			0.09497
										0.26537	13.7046			12.3938			0.09497
										0.26551	13.7012			12.4142			0.09497
										0.26565	13.6639			12.4176			0.09497
										0.26579	13.6571			12.4345			0.09497
										0.26593	13.6537			12.4074			0.09497
										0.26607	13.6741			12.404			0.09497
										0.26621	13.6775			12.4176			0.09497
										0.26635	13.6537			12.4176			0.09497
										0.26649	13.6808			12.3938			0.09497
										0.26663	13.6944			12.3734			0.09497
										0.26677	13.7148			12.353			0.09497
										0.26695	13.6876			12.3938			0.09497
										0.2671	13.6639			12.3972			0.09497
										0.26723	13.6605			12.404			0.09497
										0.26736	13.6843			12.37			0.09497
										0.2675	13.6741			12.3598			0.09497
										0.26764	13.6367			12.421			0.09497
										0.26778	13.6876			12.3836			0.09497
										0.26792	13.6876			12.387			0.09497
										0.26806	13.6231			12.404			0.09497
										0.2682	13.6741			12.3666			0.09497
										0.26834	13.6605			12.421			0.09497
										0.26848	13.6129			12.4345			0.09497
										0.26862	13.6639			12.3394			0.09497
										0.26876	13.6741			12.3632			0.09497
										0.2689	13.6095			12.387			0.09497
										0.26904	13.6741			12.3326			0.09497
										0.26918	13.6741			12.353			0.09497
										0.26932	13.6469			12.3904			0.09497
										0.26946	13.6741			12.353			0.09497
										0.2696	13.6978			12.3496			0.09497
										0.26974	13.6741			12.3428			0.09497
										0.26988	13.6808			12.3293			0.09497
										0.27002	13.691			12.37			0.09497
										0.27016	13.691			12.3632			0.09497
										0.2703	13.6673			12.3428			0.09497
										0.27044	13.7046			12.3361			0.09497
										0.27058	13.6944			12.3462			0.09497
										0.27072	13.6741			12.3496			0.09497
										0.27086	13.691			12.3361			0.09497
										0.271	13.691			12.3428			0.09497
										0.27114	13.6605			12.3496			0.09497
										0.27128	13.6808			12.3598			0.09497
										0.27142	13.6707			12.3428			0.09497
										0.27156	13.6944			12.3428			0.09497
										0.2717	13.6775			12.3632			0.09497
										0.27184	13.7182			12.3666			0.09497
										0.27198	13.7216			12.387			0.09497
										0.27212	13.6673			12.3836			0.09497
										0.27226	13.725			12.404			0.09497
										0.2724	13.7182			12.3802			0.09497
										0.27254	13.6978			12.3564			0.09497
										0.27268	13.7352			12.353			0.09497
										0.27282	13.742			12.3326			0.09497
										0.27296	13.708			12.3361			0.09497
										0.2731	13.7522			12.3496			0.09497
										0.27325	13.742			12.3326			0.09497
										0.27338	13.7216			12.3326			0.09497
										0.27352	13.7284			12.3225			0.09497
										0.27366	13.7386			12.3293			0.09497
										0.2738	13.725			12.3598			0.09497
										0.27394	13.7318			12.3496			0.09497
										0.27408	13.7318			12.3428			0.09497
										0.27422	13.7352			12.3768			0.09497
										0.27436	13.7386			12.3734			0.09497
										0.2745	13.7522			12.4074			0.09497
										0.27464	13.7386			12.4176			0.09497
										0.27478	13.742			12.3836			0.09497
										0.27492	13.7556			12.4108			0.09497
										0.27506	13.7454			12.4108			0.09497
										0.2752	13.742			12.3768			0.09497
										0.27534	13.6944			12.3564			0.09497
										0.27548	13.7284			12.3802			0.09497
										0.27562	13.742			12.3225			0.09497
										0.27576	13.725			12.3666			0.09497
										0.2759	13.7386			12.3632			0.09497
										0.27604	13.7386			12.3462			0.09497
										0.27618	13.7284			12.3768			0.09497
										0.27632	13.7216			12.4108			0.09497
										0.27646	13.7997			12.3734			0.09497
										0.2766	13.7623			12.3428			0.09497
										0.27674	13.7216			12.37			0.09497
										0.2769	13.7522			12.387			0.09497
										0.27705	13.7759			12.3768			0.09497
										0.27719	13.7454			12.3904			0.09497
										0.27733	13.7318			12.387			0.09497
										0.27747	13.7691			12.4108			0.09497
										0.27761	13.7522			12.387			0.09497
										0.27775	13.7488			12.4074			0.09497
										0.27789	13.759			12.3904			0.09497
										0.27803	13.7556			12.3666			0.09497
										0.27817	13.7522			12.387			0.09497
										0.27831	13.7454			12.3836			0.09497
										0.27845	13.7454			12.3632			0.09497
										0.27859	13.7691			12.3734			0.09497
										0.27873	13.7793			12.3564			0.09497
										0.27887	13.7488			12.3089			0.09497
										0.27901	13.7691			12.3598			0.09497
										0.27915	13.7623			12.3768			0.09497
										0.27929	13.7691			12.37			0.09497
										0.27943	13.7556			12.3836			0.09497
										0.27957	13.7284			12.3836			0.09497
										0.27971	13.7386			12.3734			0.09497
										0.27985	13.7454			12.3666			0.09497
										0.27999	13.7046			12.3938			0.09497
										0.28013	13.708			12.4108			0.09497
										0.28027	13.7148			12.4278			0.09497
										0.28041	13.7046			12.421			0.09497
										0.28055	13.7216			12.3972			0.09497
										0.28069	13.725			12.353			0.09497
[truncated: 92,085 more rows]

## Sheet: Figure 6
		Fig. 6d(left)					Fig. 6e(right)						Fig. 6d(right)					Fig. 6e(left)
	Y	Y	Y	Y	Y	Y	Y	dY	Y	dY		Y	Y	Y	Y	Y	Y	Y	dY	Y	dY
	Max Acceleration Relative to Baseline (%) vs. Epoch(Spooning)						Tremor Power Relative to Baseline (%) vs. Epoch(Drawing)					Max Acceleration Relative to Baseline (%) vs. Epoch(Drawing)						Tremor Power Relative to Baseline (%) vs. Epoch(Spooning)
	1(StimuliX)	1(StimuliO)	2(StimuliX)	2(StimuliO)	3(StimuliX)	3(StimuliO)	Stimulation Off		Stimulation On			1(StimuliX)	1(StimuliO)	2(StimuliX)	2(StimuliO)	3(StimuliX)	3(StimuliO)	Stimulation Off		Stimulation On
	128.22	139.442	130.783	108.891	143.576	120.895	140.882	23.476	144.92	46.1436		175.222	169.744	192.042	241.767	160.1	213.639	140.535	20.494	117.634	54.4852
	78.713	91.7459	121.252	118.431	107.75	87.9736	177.118	23.476	146.358	46.1436		130.247	80.9954	140.056	112.465	113.411	96.79	176.777	20.494	138.157	54.4852
	150.661	83.2302	102.736	138.877	99.9915	107.938	199.052	23.476	143.967	46.1436		101.688	114.142	99.2024	113.376	105.203	93.8016	249.434	20.494	137.012	54.4852
	111.754	127.492	224.862	85.8925	139.069	80.0675						174.439	146.157	99.8771	106.078	168.485	108.482
	128.318	119.248	149.332	134.901	107.629	149.331						139.97	152.02	257.805	196.113	323.074	247.55
	192.607	103.241	101.236	129.414	75.6258	77.4083						99.3132	127.672	104.745	138.894	98.8404	107.852
	131.342	124.106	137.022	81.8553	540.252	121.003						106.199	149.281	169.547	114.247	162.515	129.152
	105.903	152.813	123.675	124.869	145.888	120.401						116.013	109.428	107.591	128.859	129.798	140.374
	160.656	100.111	84.5359	87.2909	111.933	96.3301						118.846	105.178	132.522	122.339	129.386	142.595
	54.9011	40.3392	64.3474	81.6476	76.944	53.7715						148.197	132.061	101.562	127.002	97.3649	103.645
	104.285	80.0836	110.943	118.827	99.4643	99.6266
	91.8285	110.85	144.341	106.71	113.809	102.154

## Sheet: Supplementary Figure 3
	X	Y	dY
	Pattern width	Resistance
	100	39.9	4.40727
	250	18.35	2.39562
	500	10.2333	1.38371

## Sheet: Supplementary Figure 4
	Supplementary Fig. 4b											Supplementary Fig. 4c						Supplementary Fig. 4d
	X	Y	X	Y	X	Y	X	Y	X	Y		X	Y	dY	Y	dY		X	Y
	Strain	∆R/R0	Strain	∆R/R0	Strain	∆R/R0	Strain	∆R/R0	Strain	∆R/R0		Vol-fraction	average	stdev	average	stdev		Number of cycle	∆R/R0
	0.4		0.5		0.6		0.7		0.8				Conductivity		Break
	0	0.37541	0	0.07899	0	0	0	0	0	0		40	273.46	63.9946	613	25.5147		0	0
	0.14	0.37815	0	0.07894	0	0.00026719	0	0.000313301	0	0.000617161		50	858.306	74.7065	500.333	12.5033		0.009	0.03114
	0.14	0.38129	0	0.07893	0	0.000433245	0	0.000303453	0	0.000313723		60	1909.72	334.059	429	27.0555		0.01788	0.06161
	0.34	0.38451	0	0.07911	0	0.000253161	0	6.95541e-05	0	0.000266579		70	3093.17	513.398	251.333	9.60902		0.02688	0.09289
	0.54	0.3882	0	0.07916	0	0.000285459	0	0.000295451	0	0.000132861		80	5411.1	892.014	209.333	12.897		0.036	0.12272
	0.76	0.39157	0	0.08258	0	0.000797328	0	0.000739243	0	0.00109								0.045	0.15195
	0.76	0.39415	0	0.09206	0	0.00474	0	0.00142	0	0.00978								0.054	0.17902
	0.96	0.39734	0.14	0.10029	0.14	0.01038	0.14	0.00371	0.14	0.02076								0.06288	0.2051
	1.16	0.40172	0.36	0.10809	0.34	0.01631	0.36	0.00576	0.34	0.03378								0.072	0.23171
	1.16	0.4046	0.36	0.11632	0.34	0.02232	0.36	0.00816	0.34	0.04638								0.081	0.25735
	1.36	0.4088	0.56	0.12387	0.56	0.02777	0.58	0.01198	0.54	0.05898								0.09	0.28178
	1.58	0.41293	0.8	0.13026	0.76	0.0333	0.8	0.01586	0.74	0.07105								0.099	0.30682
	1.78	0.41668	0.8	0.13619	0.96	0.03808	0.8	0.0192	0.74	0.08371								0.10788	0.3321
	1.78	0.42037	1	0.14221	0.96	0.0422	1	0.02353	0.94	0.09549								0.11688	0.35695
	1.98	0.42483	1.22	0.14633	1.16	0.04671	1.22	0.02792	1.16	0.10503								0.12588	0.3815
	2.2	0.42786	1.22	0.1518	1.36	0.05188	1.42	0.03236	1.16	0.11617								0.135	0.40664
	2.2	0.4322	1.42	0.15651	1.36	0.05623	1.42	0.03765	1.36	0.1261								0.144	0.43033
	2.4	0.4357	1.66	0.16123	1.56	0.05991	1.62	0.04263	1.56	0.13523								0.153	0.45382
	2.62	0.43873	1.66	0.16518	1.76	0.06383	1.86	0.04777	1.76	0.14316								0.162	0.47776
	2.62	0.44233	1.86	0.16759	1.98	0.06746	1.86	0.05283	1.76	0.15132								0.171	0.50142
	2.82	0.44521	2.06	0.17132	1.98	0.07111	2.06	0.0573	1.96	0.15967								0.17988	0.52494
	3.02	0.44848	2.28	0.17565	2.18	0.07549	2.28	0.06291	2.16	0.16706								0.18888	0.54919
	3.02	0.4516	2.28	0.18022	2.38	0.07914	2.28	0.06811	2.16	0.17467								0.198	0.57283
	3.24	0.45491	2.48	0.18565	2.38	0.08339	2.48	0.07234	2.38	0.18213								0.207	0.59553
	3.46	0.45807	2.68	0.19022	2.6	0.08731	2.48	0.07723	2.58	0.18919								0.216	0.61857
	3.66	0.46145	2.68	0.1942	2.82	0.09225	2.74	0.08207	2.78	0.19656								0.22488	0.64251
	3.66	0.46356	2.88	0.19983	2.82	0.09705	2.94	0.08685	2.78	0.20397								0.23388	0.66589
	3.86	0.46659	3.12	0.2044	3.02	0.10236	3.16	0.09184	2.98	0.21226								0.24288	0.68809
	4.06	0.46941	3.12	0.20907	3.24	0.10691	3.16	0.09685	3.18	0.21922								0.25188	0.70958
	4.06	0.47207	3.32	0.21656	3.24	0.11218	3.36	0.10183	3.38	0.22663								0.261	0.73242
	4.26	0.4747	3.52	0.2229	3.46	0.11722	3.36	0.10624	3.38	0.23548								0.26988	0.75375
	4.48	0.47806	3.52	0.22864	3.66	0.12221	3.62	0.1101	3.58	0.24237								0.27888	0.77873
	4.68	0.48131	3.74	0.23412	3.86	0.12823	3.82	0.11526	3.78	0.24984								0.28775	0.80278
	4.68	0.48407	3.94	0.2415	3.86	0.13319	4.02	0.11995	3.78	0.25805								0.29688	0.82572
	4.88	0.48667	4.16	0.24656	4.08	0.13847	4.02	0.12439	3.98	0.26592								0.30588	0.83381
	5.1	0.48926	4.16	0.25307	4.28	0.14396	4.24	0.12932	4.18	0.27397								0.31488	0.82345
	5.1	0.49196	4.38	0.25832	4.28	0.14984	4.46	0.13438	4.38	0.2819								0.32388	0.81374
	5.3	0.4947	4.58	0.26216	4.48	0.15495	4.46	0.13872	4.38	0.2904								0.33288	0.80573
	5.5	0.49719	4.58	0.26794	4.74	0.16049	4.66	0.14278	4.58	0.29829								0.34188	0.79829
	5.7	0.5002	4.78	0.27414	4.74	0.16559	4.88	0.14826	4.78	0.30668								0.35075	0.79164
	5.7	0.50269	5	0.28026	4.96	0.17118	4.88	0.15293	4.78	0.31447								0.35975	0.78553
	5.9	0.50564	5	0.28664	5.16	0.17663	5.08	0.15733	4.98	0.32264								0.36875	0.7798
	6.12	0.50824	5.2	0.29304	5.16	0.18194	5.28	0.16193	5.18	0.33049								0.37775	0.77452
	6.32	0.51068	5.4	0.30003	5.36	0.18821	5.5	0.16765	5.38	0.33875								0.38675	0.76911
	6.32	0.51286	5.6	0.30655	5.58	0.19392	5.5	0.17	5.38	0.34694								0.39575	0.76406
	6.52	0.51496	5.6	0.31167	5.78	0.19966	5.7	0.17609	5.6	0.35428								0.40475	0.75959
	6.72	0.51845	5.8	0.31763	5.78	0.20579	5.9	0.18057	5.8	0.36163								0.41375	0.75489
	6.72	0.52089	6.02	0.32186	5.98	0.21173	5.9	0.18545	5.8	0.36976								0.42275	0.75093
	6.92	0.52469	6.02	0.3268	6.18	0.2175	6.1	0.19046	6	0.37793								0.43175	0.74723
	7.14	0.52841	6.24	0.33548	6.18	0.22352	6.3	0.19507	6.2	0.38522								0.44075	0.7399
	7.14	0.53208	6.44	0.34139	6.38	0.22975	6.52	0.20092	6.4	0.39359								0.44963	0.73694
	7.36	0.53635	6.66	0.34696	6.6	0.23574	6.52	0.20596	6.4	0.40122								0.45875	0.73323
	7.56	0.53941	6.66	0.35319	6.8	0.24263	6.72	0.21068	6.6	0.40874								0.46775	0.73232
	7.76	0.54329	6.86	0.35683	6.8	0.24956	6.92	0.21596	6.8	0.41628								0.47675	0.73561
	7.76	0.54693	7.06	0.36224	7	0.25565	6.92	0.22109	6.8	0.42424								0.48575	0.73554
	7.96	0.55085	7.06	0.36881	7.24	0.26157	7.14	0.22609	7.02	0.43241								0.49463	0.7366
	8.18	0.55555	7.28	0.37451	7.24	0.26747	7.34	0.23142	7.22	0.43959								0.50363	0.7366
	8.18	0.55913	7.5	0.37959	7.44	0.27341	7.54	0.23615	7.22	0.4468								0.51263	0.7355
	8.4	0.56315	7.5	0.38814	7.64	0.27981	7.54	0.24192	7.42	0.45489								0.52175	0.73653
	8.62	0.56708	7.7	0.39403	7.84	0.286	7.76	0.2467	7.62	0.46396								0.53075	0.7369
	8.62	0.57011	7.92	0.40121	7.84	0.29222	7.96	0.25137	7.82	0.47178								0.53975	0.73626
	8.84	0.57425	8.12	0.40673	8.06	0.29875	7.96	0.25618	7.82	0.47904								0.54888	0.73445
	9.06	0.57864	8.12	0.41933	8.26	0.30489	8.16	0.26074	8.02	0.48686								0.55775	0.73205
	9.06	0.58216	8.34	0.42675	8.26	0.31139	8.38	0.26576	8.24	0.49505								0.56675	0.72877
	9.26	0.58487	8.54	0.43261	8.46	0.318	8.38	0.27074	8.24	0.5028								0.57575	0.72539
	9.48	0.58815	8.54	0.44013	8.66	0.32393	8.58	0.27664	8.44	0.51097								0.58475	0.71964
	9.68	0.59246	8.74	0.44921	8.88	0.32969	8.78	0.2819	8.64	0.51814								0.59375	0.71225
	9.68	0.59684	8.94	0.4584	8.88	0.33584	8.98	0.28583	8.84	0.5263								0.60275	0.70469
	9.88	0.60043	9.14	0.46486	9.08	0.34145	8.98	0.28962	8.84	0.53315								0.61175	0.69493
	10.1	0.60507	9.14	0.47326	9.28	0.34738	9.18	0.29396	9.04	0.53928								0.62075	0.68488
	10.1	0.61114	9.36	0.48233	9.28	0.35336	9.4	0.29917	9.24	0.54653								0.62975	0.6711
	10.3	0.61465	9.56	0.48759	9.48	0.3599	9.6	0.30423	9.24	0.55289								0.63875	0.65851
	10.52	0.61869	9.56	0.49616	9.72	0.36561	9.6	0.30966	9.46	0.55881								0.64775	0.64352
	10.52	0.62364	9.76	0.50587	9.72	0.37131	9.8	0.31514	9.66	0.56606								0.65675	0.62665
	10.72	0.62689	9.96	0.51392	9.94	0.37773	10	0.32019	9.86	0.57253								0.66575	0.60923
	10.92	0.62953	10.18	0.52052	10.14	0.38319	10	0.32518	9.86	0.57924								0.67463	0.58933
	11.14	0.63362	10.18	0.52702	10.14	0.38937	10.2	0.33002	10.06	0.58543								0.68375	0.56634
	11.14	0.6379	10.38	0.53398	10.36	0.39547	10.42	0.33488	10.26	0.59144								0.69275	0.5421
	11.34	0.64113	10.58	0.54088	10.56	0.4015	10.42	0.3404	10.26	0.59776								0.70175	0.51638
	11.54	0.6445	10.58	0.5468	10.76	0.40827	10.64	0.34939	10.48	0.60437								0.71075	0.4902
	11.54	0.65083	10.78	0.55295	10.76	0.41455	10.84	0.35413	10.68	0.61162								0.71975	0.45563
	11.74	0.65542	11.02	0.5602	10.96	0.42064	11.04	0.35885	10.88	0.61631								0.73013	0.42672
	11.94	0.65897	11.02	0.5668	11.22	0.42801	11.04	0.36324	10.88	0.62261								0.73913	0.39838
	12.16	0.66383	11.24	0.57366	11.22	0.43279	11.24	0.36696	11.08	0.62844								0.74838	0.37155
	12.16	0.66897	11.44	0.58096	11.42	0.43916	11.48	0.37282	11.28	0.63518								0.75738	0.34715
	12.36	0.67218	11.44	0.5915	11.64	0.44532	11.48	0.37736	11.28	0.64177								0.76638	0.32322
	12.58	0.6775	11.64	0.59854	11.64	0.45191	11.68	0.38339	11.48	0.64861								0.77538	0.30448
	12.58	0.68117	11.86	0.60568	11.84	0.4591	11.9	0.38768	11.7	0.65517								0.78425	0.28678
	12.78	0.6857	12.06	0.61236	12.06	0.4656	11.9	0.39214	11.9	0.66184								0.79325	0.27183
	12.98	0.68981	12.06	0.61783	12.06	0.47226	12.1	0.39662	11.9	0.6679								0.80225	0.25868
	13.2	0.69363	12.26	0.62221	12.26	0.47874	12.34	0.40101	12.1	0.6744								0.81138	0.24526
	13.2	0.69897	12.48	0.63038	12.48	0.4855	12.34	0.40532	12.32	0.68033								0.82038	0.23568
	13.4	0.70345	12.48	0.64138	12.68	0.49117	12.54	0.41013	12.32	0.68877								0.82925	0.22722
	13.6	0.70774	12.68	0.64896	12.68	0.49765	12.74	0.41477	12.52	0.69441								0.83825	0.21963
	13.6	0.71372	12.88	0.65902	12.88	0.50311	12.96	0.41924	12.76	0.70155								0.84738	0.21272
	13.82	0.71806	13.08	0.66788	13.08	0.50942	12.96	0.42394	12.76	0.70655								0.85638	0.207
	14.04	0.72257	13.08	0.67488	13.08	0.51634	13.16	0.42863	12.96	0.71274								0.86525	0.20132
	14.04	0.72703	13.3	0.68421	13.3	0.5245	13.36	0.43272	13.16	0.71858								0.87425	0.19597
	14.24	0.73168	13.5	0.68956	13.5	0.53081	13.36	0.43696	13.36	0.72364								0.88338	0.19082
	14.44	0.7361	13.5	0.69684	13.7	0.53631	13.56	0.44245	13.36	0.72968								0.89238	0.18576
	14.66	0.74056	13.7	0.70026	13.7	0.542	13.76	0.44748	13.56	0.73524								0.90125	0.18143
	14.66	0.74516	13.92	0.70708	13.9	0.54808	13.98	0.4513	13.76	0.74239								0.91038	0.17719
	14.86	0.75146	13.92	0.7141	14.12	0.55638	13.98	0.45534	13.76	0.74898								0.91938	0.17325
	15.06	0.75694	14.12	0.72103	14.12	0.56226	14.18	0.46024	13.98	0.75649								0.92838	0.16943
	15.06	0.76246	14.34	0.73092	14.32	0.56892	14.4	0.46399	14.18	0.76305								0.93738	0.16613
	15.26	0.76922	14.54	0.73708	14.54	0.5759	14.4	0.46981	14.4	0.76902								0.94638	0.16542
	15.48	0.77923	14.54	0.74688	14.54	0.58462	14.6	0.474	14.4	0.77468								0.95538	0.16889
	15.68	0.78357	14.74	0.75622	14.74	0.59118	14.82	0.47844	14.6	0.78127								0.96438	0.17791
	15.68	0.79075	14.98	0.76367	14.94	0.59562	15.02	0.47213	14.8	0.78637								0.9735	0.19374
	15.88	0.79499	14.98	0.76903	15.14	0.60296	15.02	0.47671	14.8	0.79223								0.9825	0.21867
	16.1	0.8009	15.18	0.77455	15.14	0.6092	15.22	0.48205	15	0.79937								0.9915	0.25488
	16.1	0.80811	15.4	0.78442	15.36	0.61601	15.46	0.48631	15.24	0.80565								1.00038	0.29334
	16.3	0.81584	15.4	0.79341	15.56	0.62416	15.46	0.49033	15.24	0.8111								1.0095	0.34424
	16.5	0.82074	15.6	0.79938	15.56	0.62988	15.66	0.49548	15.44	0.8175								1.0185	0.40222
	16.72	0.82605	15.82	0.80715	15.76	0.63502	15.9	0.50048	15.64	0.82331								1.02738	0.46055
	16.72	0.83088	16.02	0.81313	15.98	0.64175	15.9	0.51186	15.84	0.82879								1.03638	0.51253
	16.92	0.83647	16.02	0.81958	16.18	0.65028	16.1	0.51613	15.84	0.83447								1.0455	0.55903
	17.12	0.84226	16.22	0.82664	16.18	0.65674	16.3	0.52052	16.04	0.83966								1.0545	0.59894
	17.12	0.84699	16.42	0.83702	16.38	0.66214	16.5	0.52526	16.24	0.84584								1.0635	0.63298
	17.32	0.85271	16.42	0.84742	16.6	0.67016	16.5	0.52904	16.24	0.8513								1.0725	0.66534
	17.56	0.85803	16.64	0.85426	16.6	0.67898	16.7	0.53352	16.44	0.85656								1.0815	0.69634
	17.56	0.86428	16.88	0.86236	16.82	0.68554	16.94	0.53804	16.66	0.86206								1.0905	0.71999
	17.76	0.87103	16.88	0.86951	17.02	0.69108	16.94	0.54289	16.86	0.86761								1.0995	0.74217
	17.96	0.87765	17.08	0.87429	17.22	0.69744	17.14	0.54679	16.86	0.87235								1.10863	0.76314
	18.16	0.88335	17.28	0.88309	17.22	0.70436	17.36	0.55153	17.06	0.8779								1.1175	0.78175
	18.16	0.88876	17.48	0.88905	17.44	0.71169	17.36	0.55637	17.26	0.8828								1.12638	0.79767
	18.38	0.89221	17.48	0.89282	17.64	0.71846	17.56	0.56102	17.26	0.88861								1.1355	0.81396
	18.58	0.89769	17.7	0.90093	17.64	0.7252	17.8	0.56502	17.46	0.89325								1.1445	0.82639
	18.58	0.90477	17.9	0.9092	17.84	0.73121	17.8	0.56976	17.68	0.89922								1.1535	0.83725
	18.78	0.90989	18.1	0.91917	18.06	0.73725	18	0.57476	17.88	0.90402								1.16238	0.8465
	18.98	0.91505	18.1	0.92567	18.06	0.74361	18.2	0.57878	17.88	0.90926								1.1715	0.85575
	19.18	0.92137	18.32	0.93472	18.26	0.75133	18.42	0.58311	18.08	0.91496								1.1805	0.86178
	19.18	0.92582	18.52	0.93907	18.46	0.75878	18.42	0.58729	18.3	0.92006								1.1895	0.87013
	19.4	0.93332	18.52	0.94847	18.68	0.76616	18.62	0.5918	18.3	0.92466								1.1985	0.87818
	19.6	0.9405	18.72	0.95739	18.68	0.77222	18.84	0.59641	18.5	0.92959								1.2075	0.88438
	19.6	0.94781	18.92	0.9658	18.88	0.7794	18.84	0.60058	18.7	0.93512								1.2165	0.88867
	19.8	0.95335	18.92	0.97154	19.12	0.78751	19.04	0.60521	18.7	0.94017								1.2255	0.89528
	20.02	0.96247	19.14	0.97795	19.12	0.79355	19.24	0.61058	18.92	0.94507								1.2345	0.90064
	20.22	0.96811	19.34	0.99138	19.34	0.79915	19.44	0.61413	19.12	0.95037								1.24363	0.90252
	20.22	0.97364	19.54	1.00358	19.54	0.80459	19.44	0.61859	19.32	0.956								1.25238	0.90604
	20.42	0.98047	19.54	1.01214	19.54	0.81064	19.66	0.62298	19.32	0.96132								1.26138	0.91192
	20.64	0.9843	19.74	1.02944	19.74	0.82	19.86	0.62772	19.52	0.96634								1.2705	0.91742
	20.64	0.98852	19.98	1.03332	19.94	0.83007	19.86	0.63162	19.74	0.97138								1.2795	0.92305
	20.84	0.99775	19.98	1.03991	20.16	0.83658	20.06	0.63598	19.74	0.97701								1.2885	0.92921
	21.04	1.00579	20.18	1.04676	20.16	0.84447	20.26	0.64074	19.94	0.9832								1.2975	0.93683
	21.24	1.01227	20.38	1.05419	20.36	0.8521	20.48	0.64544	20.14	0.98888								1.3065	0.93802
	21.24	1.01916	20.6	1.06371	20.56	0.85923	20.48	0.64981	20.34	0.99307								1.3155	0.92086
	21.44	1.02443	20.6	1.07021	20.56	0.86882	20.68	0.65449	20.34	0.9983								1.3245	0.90812
	21.64	1.03007	20.8	1.07538	20.76	0.87612	20.88	0.65884	20.54	1.00389								1.33375	0.89751
	21.64	1.03602	21	1.0843	20.98	0.88228	20.88	0.66394	20.74	1.00884								1.34263	0.88882
	21.86	1.04052	21	1.09422	21.18	0.88934	21.08	0.66725	20.96	1.01306								1.35163	0.88109
	22.06	1.04851	21.22	1.09814	21.18	0.89447	21.3	0.67206	20.96	1.01898								1.36075	0.87374
	22.26	1.05676	21.42	1.10705	21.38	0.90319	21.5	0.6778	21.16	1.02358								1.36975	0.86743
	22.26	1.06357	21.42	1.11904	21.6	0.91019	21.5	0.68212	21.38	1.02838								1.37875	0.86157
	22.48	1.07111	21.62	1.13307	21.6	0.91775	21.7	0.68543	21.38	1.03258								1.38763	0.85567
	22.68	1.07403	21.84	1.14354	21.8	0.92432	21.92	0.69066	21.58	1.03827								1.39675	0.85051
	22.68	1.07927	22.04	1.15001	22.04	0.93283	21.92	0.69514	21.8	1.04269								1.40575	0.84575
	22.88	1.08409	22.04	1.15607	22.04	0.94153	22.12	0.69984	21.8	1.04785								1.41488	0.84089
	23.08	1.09048	22.24	1.1636	22.24	0.94869	22.32	0.70441	22	1.0534								1.424	0.83617
	23.3	1.09768	22.46	1.17171	22.46	0.95636	22.52	0.70909	22.2	1.05854								1.433	0.83176
	23.3	1.1053	22.46	1.17711	22.46	0.9674	22.52	0.71391	22.42	1.06318								1.44188	0.82404
	23.5	1.11148	22.66	1.18286	22.66	0.9751	22.72	0.71788	22.42	1.06774								1.45088	0.82024
	23.72	1.11634	22.88	1.19309	22.86	0.9805	22.92	0.7224	22.62	1.07234								1.46	0.82031
	23.72	1.12344	22.88	1.19999	22.86	0.98854	22.92	0.72714	22.82	1.07722								1.469	0.82301
	23.92	1.12886	23.1	1.21	23.1	0.99538	23.12	0.73082	22.82	1.08124								1.478	0.82817
	24.12	1.13814	23.3	1.21904	23.3	1.00252	23.32	0.73556	23.04	1.08726								1.48688	0.8321
	24.12	1.14552	23.5	1.2255	23.5	1.00924	23.52	0.74015	23.26	1.09152								1.496	0.83477
	24.34	1.1544	23.5	1.2339	23.5	1.01791	23.52	0.74471	23.26	1.09627								1.505	0.83851
	24.54	1.166	23.72	1.23994	23.72	1.02489	23.72	0.74951	23.46	1.10074								1.514	0.84239
	24.76	1.17568	23.96	1.24878	23.92	1.03122	23.92	0.75459	23.66	1.10582								1.523	0.84469
	24.76	1.18393	23.96	1.25643	24.12	1.03777	23.92	0.75879	23.86	1.11042								1.53188	0.8477
	24.96	1.19318	24.16	1.2633	24.12	1.04502	24.12	0.76346	23.86	1.11516								1.54088	0.84931
	25.16	1.20028	24.38	1.27055	24.32	1.05237	24.34	0.76736	24.08	1.11925								1.55	0.84947
	25.16	1.20592	24.38	1.27968	24.54	1.0578	24.52	0.77239	24.28	1.12439								1.55913	0.84943
	25.36	1.21254	24.58	1.28294	24.54	1.06693	24.52	0.77639	24.28	1.12834								1.56813	0.84857
	25.56	1.21954	24.8	1.2899	24.74	1.07517	24.74	0.78205	24.48	1.13341								1.57713	0.84561
	25.78	1.22563	25	1.29621	24.96	1.08222	24.94	0.78642	24.7	1.13855								1.58613	0.84341
	25.78	1.23303	25	1.30343	24.96	1.09035	24.94	0.791	24.9	1.14329								1.59513	0.83916
	25.98	1.2427	25.2	1.31581	25.16	1.09666	25.14	0.79551	24.9	1.14795								1.60413	0.83169
	26.18	1.24873	25.42	1.32226	25.36	1.10242	25.34	0.80022	25.1	1.1525								1.61313	0.82194
	26.18	1.25784	25.42	1.33128	25.58	1.11141	25.34	0.80371	25.32	1.15736								1.62225	0.81023
	26.4	1.26438	25.62	1.34099	25.58	1.11939	25.54	0.8079	25.32	1.16139								1.63125	0.79734
	26.62	1.27308	25.84	1.34817	25.78	1.12571	25.74	0.81164	25.52	1.16649								1.64013	0.78088
	26.62	1.28013	25.84	1.35537	26	1.13371	25.96	0.81583	25.72	1.17115								1.64925	0.76273
	26.84	1.2861	26.04	1.36876	26	1.14323	25.96	0.82093	25.92	1.17533								1.65825	0.74144
	27.08	1.29391	26.24	1.38092	26.2	1.15041	26.16	0.82479	25.92	1.18001								1.66725	0.71722
	27.08	1.30229	26.46	1.38314	26.42	1.15478	26.36	0.82987	26.14	1.18372								1.67625	0.69178
	27.28	1.30706	26.46	1.39048	26.62	1.16564	26.36	0.83406	26.34	1.18841								1.68525	0.66226
	27.48	1.31292	26.66	1.40022	26.62	1.17339	26.56	0.83884	26.34	1.19257								1.69425	0.62894
	27.68	1.32202	26.86	1.40874	26.82	1.18014	26.76	0.84333	26.54	1.19814								1.70325	0.59607
	27.68	1.33047	26.86	1.41695	27.04	1.18655	26.96	0.84769	26.76	1.20338								1.71225	0.56144
	27.9	1.33909	27.06	1.42532	27.04	1.19513	26.96	0.85542	26.96	1.20706								1.7215	0.52481
	28.12	1.3464	27.28	1.44139	27.24	1.20416	27.16	0.85983	26.96	1.21122								1.73038	0.49088
	28.12	1.35105	27.48	1.44929	27.46	1.21206	27.36	0.86513	27.16	1.21424								1.73938	0.45814
	28.32	1.36011	27.48	1.45925	27.46	1.22112	27.36	0.86926	27.38	1.21859								1.74875	0.42612
	28.52	1.37141	27.68	1.46677	27.66	1.23023	27.56	0.87397	27.38	1.22297								1.75763	0.39885
	28.74	1.38353	27.88	1.47946	27.9	1.2386	27.76	0.87928	27.58	1.22792								1.76663	0.37448
	28.74	1.38691	27.88	1.49091	27.9	1.24472	27.96	0.88389	27.78	1.23328								1.77563	0.35421
	28.94	1.39623	28.1	1.49757	28.12	1.24989	27.96	0.88823	27.98	1.23806								1.78475	0.33563
	29.14	1.40288	28.3	1.50524	28.34	1.26053	28.16	0.89296	27.98	1.24169								1.79375	0.3204
	29.14	1.40992	28.52	1.51205	28.54	1.27001	28.38	0.89846	28.18	1.24601								1.80263	0.30646
	29.34	1.41893	28.52	1.52138	28.54	1.27648	28.38	0.90525	28.38	1.25118								1.81163	0.29217
	29.56	1.42371	28.72	1.53394	28.74	1.28529	28.58	0.91022	28.38	1.25567								1.82075	0.28117
	29.76	1.4343	28.92	1.54284	28.94	1.2934	28.78	0.91335	28.6	1.25944								1.82975	0.27231
	29.76	1.44314	28.92	1.54961	28.94	1.30494	28.98	0.91844	28.8	1.26454								1.83875	0.26486
	29.96	1.45027	29.12	1.56097	29.16	1.31421	28.98	0.92216	29	1.26932								1.84775	0.25795
	30.16	1.45677	29.36	1.56727	29.36	1.32386	29.18	0.92703	29	1.27391								1.85675	0.25166
	30.16	1.46293	29.36	1.57283	29.56	1.33161	29.38	0.9321	29.2	1.27892								1.86575	0.24579
	30.38	1.47726	29.56	1.589	29.56	1.33841	29.58	0.93664	29.4	1.28306								1.87488	0.24015
	30.6	1.48586	29.76	1.59686	29.76	1.34117	29.58	0.94004	29.62	1.28766								1.88388	0.23515
	30.6	1.49145	29.96	1.60772	30	1.34871	29.78	0.94445	29.62	1.29059								1.89288	0.2304
	30.8	1.49888	29.96	1.61698	30	1.35631	29.98	0.94867	29.82	1.295								1.90188	0.22595
	31	1.50652	30.16	1.62895	30.2	1.36466	29.98	0.95218	30.02	1.297								1.91088	0.22172
	31.22	1.51759	30.4	1.63708	30.42	1.37267	30.18	0.95632	30.02	1.30082								1.92	0.21742
	31.22	1.52659	30.4	1.6509	30.42	1.37892	30.38	0.9604	30.22	1.30481								1.929	0.21351
	31.42	1.53306	30.6	1.65955	30.64	1.38402	30.38	0.96498	30.44	1.30971								1.93788	0.21024
	31.66	1.5414	30.82	1.6664	30.86	1.39145	30.58	0.96985	30.44	1.31405								1.947	0.2086
	31.66	1.54654	30.82	1.67156	30.86	1.40262	30.8	0.97379	30.64	1.31724								1.956	0.2104
	31.88	1.55879	31.02	1.67805	31.06	1.40985	31	0.97794	30.84	1.32159								1.965	0.21701
	32.08	1.55879	31.22	1.68332	31.26	1.42005	31	0.98209	31.06	1.3259								1.97413	0.2282
	32.08	1.56333	31.42	1.6953	31.48	1.42637	31.2	0.98711	31.06	1.32966								1.98313	0.24629
	32.28	1.57108	31.42	1.70473	31.48	1.43327	31.4	0.9914	31.26	1.33351								1.99213	0.27355
	32.5	1.57374	31.64	1.71784	31.68	1.43981	31.6	0.99537	31.48	1.33791								2.001	0.31007
	32.5	1.5804	31.84	1.72729	31.92	1.4497	31.6	0.99937	31.48	1.34122								2.01013	0.35675
	32.72	1.58711	31.84	1.74893	31.92	1.45455	31.8	1.00438	31.68	1.34602								2.01913	0.40817
	32.92	1.5945	32.04	1.75437	32.12	1.46102	32	1.00831	31.88	1.34959								2.02825	0.47296
	33.12	1.60195	32.26	1.76003	32.34	1.46823	32	1.01366	32.08	1.35337								2.03725	0.53221
	33.12	1.60961	32.46	1.76982	32.34	1.48052	32.2	1.02066	32.08	1.35616								2.04638	0.5948
	33.32	1.61406	32.46	1.78317	32.54	1.48608	32.4	1.02504	32.28	1.36023								2.05675	0.64193
	33.54	1.62072	32.66	1.78894	32.76	1.49005	32.4	1.02823	32.5	1.36392								2.06575	0.6831
	33.54	1.63301	32.66	1.79434	32.96	1.4966	32.6	1.03288	32.5	1.36722								2.07475	0.72387
	33.74	1.64178	32.92	1.80162	32.96	1.50307	32.82	1.03768	32.72	1.37085								2.08388	0.75784
	33.94	1.64647	33.12	1.81268	33.16	1.50705	33.02	1.04124	32.92	1.3736								2.09288	0.78597
	34.16	1.65649	33.34	1.82345	33.38	1.51265	33.02	1.04158	33.14	1.37704								2.10175	0.81241
	34.16	1.66671	33.34	1.83874	33.38	1.52251	33.2	1.04634	33.14	1.38112								2.111	0.83271
	34.36	1.67461	33.54	1.84411	33.58	1.53041	33.42	1.05206	33.34	1.38393								2.12	0.85313
	34.56	1.68607	33.74	1.85096	33.8	1.54183	33.62	1.05731	33.54	1.3884								2.129	0.87033
	34.56	1.68967	33.74	1.85592	34	1.54875	33.62	1.06031	33.54	1.39184								2.138	0.88497
	34.76	1.69513	33.96	1.86238	34	1.55705	33.82	1.06444	33.76	1.39531								2.147	0.8971
	34.96	1.70147	34.16	1.8684	34.2	1.56389	34.02	1.06808	33.96	1.3994								2.156	0.90637
	35.16	1.70896	34.38	1.87536	34.42	1.57216	34.02	1.07197	33.96	1.40285								2.165	0.91754
	35.16	1.72099	34.38	1.88148	34.42	1.58567	34.22	1.0757	34.16	1.40669								2.17413	0.92752
	35.38	1.73081	34.58	1.89067	34.62	1.59027	34.42	1.07981	34.38	1.40956								2.18313	0.93455
	35.58	1.73916	34.78	1.89991	34.84	1.59299	34.62	1.08348	34.58	1.41275								2.192	0.9399
	35.58	1.74402	34.78	1.91239	34.84	1.59925	34.62	1.08702	34.58	1.41643								2.201	0.94385
	35.78	1.74982	34.98	1.92265	35.04	1.61063	34.84	1.09119	34.78	1.41967								2.21025	0.94773
	36	1.76192	35.2	1.93602	35.32	1.61719	35.04	1.09574	34.98	1.42369								2.21925	0.95041
	36.2	1.76701	35.4	1.94845	35.32	1.62332	35.04	1.10026	35.2	1.42685								2.22825	0.95285
	36.2	1.77327	35.4	1.96022	35.52	1.63068	35.24	1.10513	35.2	1.42956								2.23725	0.95456
	36.4	1.77819	35.62	1.96382	35.72	1.63933	35.44	1.1101	35.4	1.43405								2.24625	0.95479
	36.6	1.7882	35.82	1.97288	35.72	1.64881	35.44	1.11406	35.6	1.43712								2.25525	0.95469
	36.6	1.7951	35.82	1.98319	35.92	1.66348	35.64	1.11961	35.6	1.44041								2.26425	0.95475
	36.82	1.80127	36.02	1.99005	36.14	1.67136	35.84	1.1246	35.8	1.44447								2.2735	0.95488
	37.02	1.80692	36.24	1.99769	36.34	1.67966	36.04	1.12911	36.02	1.44786								2.28263	0.9544
	37.22	1.80997	36.24	2.0135	36.34	1.68735	36.04	1.13381	36.02	1.45128								2.2915	0.95372
	37.22	1.81505	36.46	2.02385	36.54	1.69323	36.26	1.13786	36.22	1.45439								2.3005	0.95751
	37.42	1.82048	36.66	2.03309	36.74	1.70199	36.46	1.14194	36.42	1.45759								2.30963	0.95309
	37.64	1.83035	36.86	2.03994	36.74	1.70759	36.66	1.14605	36.64	1.46033								2.31863	0.93586
	37.64	1.84054	36.86	2.04738	36.94	1.71424	36.66	1.1493	36.64	1.46373								2.32763	0.92262
	37.84	1.84971	37.08	2.05565	37.16	1.72219	36.86	1.15417	36.84	1.46729								2.33675	0.91184
	38.04	1.8584	37.28	2.06364	37.16	1.73495	37.06	1.15842	37.04	1.47018								2.34575	0.90303
	38.26	1.86263	37.28	2.07871	37.38	1.74333	37.06	1.16284	37.04	1.47327								2.35475	0.89559
	38.26	1.87117	37.5	2.08583	37.58	1.74751	37.26	1.16643	37.24	1.47713								2.36375	0.88819
	38.46	1.87922	37.7	2.09101	37.78	1.75569	37.46	1.17107	37.46	1.48065								2.37288	0.8817
	38.66	1.88023	37.9	2.10223	37.78	1.7663	37.66	1.17444	37.66	1.48382								2.38175	0.87589
	38.66	1.88581	37.9	2.11085	38	1.77295	37.66	1.17889	37.66	1.48661								2.39075	0.87018
	38.86	1.89779	38.12	2.1199	38.22	1.78084	37.86	1.18332	37.86	1.48984								2.39975	0.86528
	39.08	1.90016	38.32	2.12562	38.22	1.78901	38.06	1.18708	38.06	1.49292								2.40888	0.8605
	39.28	1.90185	38.32	2.12973	38.42	1.79394	38.26	1.19169	38.06	1.49625								2.41788	0.85604
	39.28	1.91107	38.52	2.13599	38.62	1.79345	38.26	1.19623	38.26	1.49995								2.42688	0.85229
	39.48	1.9234	38.72	2.14656	38.62	1.80074	38.46	1.20203	38.48	1.50271								2.43588	0.84771
	39.7	1.91815	38.94	2.1563	38.84	1.80712	38.66	1.20898	38.68	1.50648								2.44488	0.84095
	39.7	1.92179	38.94	2.17537	39.04	1.81537	38.66	1.21326	38.68	1.50942								2.45388	0.83943
	39.9	1.92596	39.14	2.18162	39.26	1.82406	38.86	1.21728	38.9	1.51289								2.46288	0.83952
	40.16	1.93494	39.34	2.18899	39.26	1.83199	39.08	1.22179	39.1	1.51612								2.472	0.84419
	40.16	1.94376	39.54	2.19446	39.46	1.84075	39.08	1.22619	39.1	1.51927								2.48088	0.85189
	40.36	1.95298	39.54	2.20225	39.66	1.84866	39.28	1.23117	39.32	1.5226								2.49	0.85968
	40.56	1.95854	39.76	2.21619	39.66	1.85739	39.48	1.23541	39.56	1.52595								2.49888	0.86523
	40.76	1.96468	39.96	2.22893	39.88	1.86757	39.68	1.24009	39.56	1.52898								2.50813	0.8711
	40.76	1.97208	39.96	2.24475	40.08	1.87469	39.68	1.24468	39.76	1.53315								2.517	0.87481
	40.96	1.98138	40.16	2.25437	40.28	1.88177	39.88	1.25001	39.98	1.53573								2.526	0.87926
	41.16	1.98841	40.42	2.26856	40.28	1.8871	40.08	1.25394	39.98	1.53833								2.53513	0.88333
	41.16	1.99801	40.42	2.27667	40.48	1.89341	40.28	1.25872	40.2	1.54187								2.54413	0.88666
	41.38	2.00563	40.62	2.28312	40.68	1.90356	40.28	1.26305	40.4	1.54481								2.55313	0.88963
	41.58	2.01848	40.84	2.29088	40.68	1.90821	40.48	1.26771	40.6	1.54901								2.56213	0.8906
	41.78	2.01956	40.84	2.3013	40.9	1.91577	40.68	1.2713	40.6	1.55185								2.57125	0.8908
	41.78	2.02404	41.04	2.31088	41.1	1.92377	40.68	1.27509	40.8	1.55551								2.58025	0.89139
	41.98	2.03351	41.24	2.31681	41.3	1.93352	40.88	1.27863	41.02	1.55899								2.58925	0.88805
	42.18	2.03982	41.46	2.32813	41.3	1.93738	41.08	1.28337	41.22	1.56259								2.59838	0.88295
	42.18	2.04647	41.46	2.33488	41.5	1.94827	41.28	1.28735	41.22	1.56589								2.60738	0.87784
	42.4	2.0535	41.66	2.34133	41.74	1.95629	41.28	1.29159	41.42	1.56847								2.61638	0.86825
	42.62	2.06161	41.86	2.36024	41.74	1.96325	41.48	1.29536	41.62	1.57272								2.62538	0.85575
	42.62	2.06722	41.86	2.36991	41.94	1.96922	41.68	1.29943	41.84	1.57581								2.63463	0.84091
	42.82	2.07245	42.06	2.37455	42.14	1.97844	41.68	1.3048	41.84	1.57913								2.64363	0.82291
	43.02	2.07807	42.28	2.37982	42.14	1.99267	41.88	1.30865	42.04	1.58196								2.65263	0.80172
	43.22	2.09299	42.48	2.38246	42.36	2.00132	42.1	1.31255	42.24	1.58468								2.6615	0.78025
	43.22	2.09843	42.48	2.39082	42.56	2.00922	42.3	1.31712	42.24	1.588								2.67063	0.75153
	43.42	2.10881	42.68	2.39933	42.76	2.01747	42.3	1.3214	42.46	1.59173								2.67963	0.7227
	43.68	2.11626	42.88	2.4063	42.76	2.02505	42.5	1.32621	42.66	1.59312								2.68863	0.69372
	43.68	2.12348	42.88	2.41734	42.98	2.0311	42.7	1.33104	42.86	1.59742								2.69775	0.65972
	43.88	2.12726	43.1	2.42359	43.2	2.03882	42.7	1.33518	42.86	1.59984								2.70663	0.62403
	44.1	2.1311	43.3	2.43795	43.2	2.04528	42.9	1.33937	43.06	1.60201								2.71563	0.58567
	44.1	2.1529	43.5	2.44533	43.4	2.05285	43.12	1.34397	43.3	1.60425								2.72463	0.54952
	44.3	2.15305	43.5	2.45517	43.62	2.06122	43.12	1.34821	43.3	1.60745								2.73375	0.51386
	44.52	2.17263	43.7	2.46593	43.62	2.06919	43.32	1.35154	43.52	1.60972								2.74275	0.48029
	44.52	2.18458	43.94	2.46887	43.84	2.07679	43.52	1.35962	43.74	1.61304								2.75175	0.44904
	44.72	2.19229	43.94	2.47835	44.06	2.0838	43.72	1.36238	43.74	1.61489								2.76088	0.42264
	44.92	2.19678	44.14	2.48704	44.06	2.09256	43.72	1.36714	43.94	1.61787								2.76975	0.40065
	45.14	2.20179	44.38	2.4937	44.28	2.10111	43.92	1.3707	44.16	1.62617								2.77875	0.38177
	45.14	2.20544	44.38	2.49884	44.48	2.11032	44.12	1.37473	44.16	1.62809								2.78775	0.36445
	45.34	2.20627	44.58	2.50644	44.68	2.11501	44.32	1.37862	44.38	1.63082								2.797	0.34707
	45.56	2.2129	44.8	2.51716	44.68	2.12455	44.32	1.38267	44.58	1.63667								2.806	0.33218
	45.56	2.22359	44.8	2.52646	44.9	2.13477	44.52	1.38645	44.78	1.63866								2.81488	0.31708
	45.76	2.22739	45	2.53814	45.12	2.14031	44.72	1.39072	44.78	1.64103								2.824	0.30611
	45.98	2.23162	45.2	2.54651	45.12	2.14885	44.72	1.39451	45	1.64403								2.833	0.29747
	45.98	2.23676	45.4	2.55364	45.32	2.1562	44.92	1.39877	45.2	1.6455								2.842	0.29023
	46.18	2.2415	45.4	2.56557	45.56	2.16752	45.14	1.40248	45.2	1.64894								2.851	0.28369
	46.4	2.24779	45.6	2.56656	45.56	2.1748	45.14	1.40547	45.4	1.65149								2.86013	0.277
	46.6	2.25808	45.86	2.57672	45.76	2.18326	45.34	1.41008	45.66	1.65416								2.869	0.27116
	46.6	2.27295	45.86	2.59169	45.98	2.18983	45.54	1.41926	45.66	1.65594								2.87813	0.26587
	46.8	2.29184	46.06	2.60172	45.98	2.19325	45.74	1.42412	45.86	1.65808								2.88713	0.26106
	47.04	2.29537	46.26	2.60681	46.18	2.2013	45.74	1.42865	46.06	1.66103								2.89625	0.2562
	47.04	2.29492	46.26	2.61591	46.38	2.20655	45.94	1.43335	46.06	1.66361								2.90525	0.25173
	47.24	2.30859	46.46	2.6195	46.58	2.21368	46.14	1.46465	46.26	1.66581								2.91425	0.24748
	47.46	2.31134	46.66	2.62665	46.58	2.22138	46.34	1.46941	46.48	1.66901								2.92325	0.24348
	47.46	2.3275	46.88	2.63813	46.78	2.22786	46.34	1.47369	46.68	1.67195								2.93238	0.23966
	47.66	2.33577	46.88	2.653	47.02	2.2357	46.54	1.47737	46.68	1.67395								2.94138	0.23629
	47.88	2.34045	47.08	2.65992	47.02	2.2422	46.74	1.48122	46.88	1.67717								2.95038	0.23488
	48.08	2.35321	47.32	2.66564	47.24	2.24825	46.74	1.48536	47.08	1.6802								2.9595	0.23703
	48.08	2.3654	47.32	2.67409	47.46	2.25686	46.94	1.48924	47.28	1.68336								2.9685	0.24295
	48.28	2.36968	47.52	2.68403	47.46	2.27704	47.16	1.49306	47.28	1.68647								2.9775	0.25339
	48.52	2.37756	47.74	2.69409	47.68	2.28624	47.36	1.49762	47.5	1.68943								2.9865	0.27022
	48.52	2.3905	47.74	2.70139	47.88	2.29385	47.36	1.50192	47.7	1.69247								2.99563	0.29496
	48.72	2.39615	47.94	2.71189	47.88	2.30364	47.56	1.5061	47.7	1.6952								3.00463	0.3302
	48.92	2.41071	48.14	2.72159	48.08	2.3146	47.76	1.50973	47.9	1.69889								3.0135	0.37422
	49.14	2.41357	48.34	2.73353	48.28	2.32288	47.76	1.51448	48.12	1.7018								3.02275	0.42497
	49.14	2.4169	48.34	2.73913	48.5	2.32997	47.96	1.51855	48.12	1.70543								3.03175	0.48705
	49.34	2.42108	48.54	2.74528	48.5	2.33846	48.16	1.52243	48.32	1.70921								3.04075	0.55076
	49.54	2.4303	48.78	2.75211	48.7	2.3458	48.36	1.52619	48.52	1.71164								3.04988	0.61228
	49.54	2.44654	48.78	2.76036	48.92	2.35334	48.36	1.5311	48.72	1.7146								3.05888	0.66338
	49.74	2.4594	48.98	2.76769	48.92	2.36078	48.56	1.53518	48.72	1.71881								3.06788	0.71084
	49.94	2.46581	49.22	2.77739	49.12	2.36879	48.76	1.54058	48.92	1.72234								3.07688	0.75608
	50.14	2.47416	49.22	2.78266	49.32	2.38059	48.76	1.54532	49.14	1.7245								3.08588	0.79378
	50.14	2.4869	49.42	2.78699	49.52	2.3901	48.96	1.55025	49.14	1.72734								3.095	0.82635
	50.36	2.49439	49.68	2.79568	49.52	2.40027	49.18	1.55623	49.36	1.73812								3.104	0.85505
	50.56	2.50235	49.68	2.80604	49.74	2.40729	49.38	1.56132	49.56	1.74189								3.113	0.87925
	50.56	2.50861	49.88	2.81728	49.94	2.41286	49.38	1.56616	49.78	1.81625								3.12213	0.89991
	50.76	2.51538	50.08	2.82457	50.14	2.42038	49.58	1.57082	49.78	1.81879								3.13125	0.91561
	50.96	2.5216	50.08	2.83406	50.14	2.42633	49.78	1.57433	49.98	1.82108								3.14025	0.93191
	51.18	2.52993	50.28	2.83842	50.34	2.43206	49.78	1.57846	50.18	1.82289								3.14925	0.94439
	51.18	2.53993	50.5	2.85002	50.56	2.43925	49.98	1.58248	50.18	1.82497								3.15825	0.9581
	51.38	2.54979	50.7	2.85328	50.56	2.44841	50.18	1.58622	50.4	1.82815								3.16738	0.96648
	51.58	2.55983	50.7	2.85304	50.76	2.45758	50.38	1.58985	50.6	1.83102								3.17638	0.97296
	51.58	2.56496	50.92	2.85918	50.98	2.46814	50.38	1.59293	50.8	1.8339								3.1855	0.9796
	51.78	2.57133	51.12	2.8692	51.18	2.47766	50.58	1.59671	50.8	1.83573								3.19463	0.98187
	51.98	2.57976	51.12	2.87441	51.18	2.48615	50.78	1.60081	51	1.83715								3.2035	0.98589
	52.18	2.58458	51.32	2.88311	51.38	2.50037	50.78	1.60494	51.2	1.83926								3.2125	0.98747
	52.18	2.59098	51.52	2.89027	51.6	2.50834	50.98	1.60931	51.2	1.8413								3.22163	0.98972
	52.4	2.59572	51.72	2.89671	51.6	2.51526	51.2	1.61394	51.42	1.84424								3.23063	0.99049
	52.62	2.60369	51.72	2.90517	51.8	2.52303	51.4	1.61788	51.62	1.84674								3.2395	0.98764
	52.62	2.60836	51.92	2.90992	52	2.53314	51.4	1.62135	51.82	1.84877								3.24875	0.98482
	52.82	2.61329	52.14	2.91715	52.22	2.53719	51.6	1.62559	51.82	1.85146								3.25788	0.98235
	53.02	2.61865	52.14	2.93005	52.22	2.54652	51.8	1.63038	52.04	1.85451								3.26675	0.97877
	53.22	2.62169	52.36	2.93359	52.42	2.55021	51.8	1.63459	52.24	1.85539								3.27575	0.97794
	53.22	2.63092	52.6	2.9404	52.62	2.5552	52	1.64101	52.24	1.85826								3.28488	0.97508
	53.44	2.64342	52.6	2.94785	52.62	2.56508	52.2	1.64577	52.44	1.86027								3.294	0.97413
	53.66	2.64444	52.82	2.95386	52.84	2.57046	52.2	1.65099	52.64	1.86281								3.303	0.97041
	53.66	2.65217	53.04	2.96198	53.04	2.58015	52.42	1.65492	52.84	1.86537								3.31225	0.9637
	53.86	2.66832	53.04	2.96972	53.04	2.58812	52.62	1.65947	52.84	1.86773								3.32125	0.9468
	54.06	2.67376	53.24	2.97844	53.24	2.5987	52.82	1.66315	53.06	1.87102								3.33025	0.93361
	54.06	2.68422	53.48	2.98433	53.44	2.6055	52.82	1.66594	53.26	1.8732								3.33913	0.9234
	54.28	2.6872	53.48	2.99217	53.64	2.60967	53.02	1.67107	53.26	1.87605								3.34838	0.91466
	54.48	2.69788	53.7	3.00702	53.64	2.61726	53.22	1.67515	53.48	1.878								3.35738	0.90659
	54.7	2.70343	53.9	3.01597	53.86	2.62372	53.22	1.67858	53.68	1.88058								3.36625	0.89941
	54.7	2.70947	53.9	3.02108	54.06	2.63122	53.42	1.68259	53.88	1.88344								3.37675	0.89211
	54.9	2.71648	54.12	3.03499	54.26	2.63979	53.62	1.68721	53.88	1.8861								3.386	0.88615
	55.14	2.72624	54.32	3.03978	54.26	2.64615	53.82	1.69075	54.08	1.88843								3.395	0.88084
	55.14	2.74627	54.32	3.04993	54.46	2.65309	53.82	1.69446	54.28	1.8909								3.40413	0.87589
	55.34	2.74973	54.54	3.0577	54.66	2.66363	54.02	1.70051	54.28	1.89354								3.41313	0.8715
	55.58	2.75518	54.74	3.06774	54.66	2.66966	54.22	1.70476	54.5	1.89563								3.42213	0.86722
	55.58	2.75418	54.94	3.07509	54.88	2.67993	54.42	1.70898	54.7	1.89851								3.43113	0.8625
	55.78	2.76293	54.94	3.08803	55.12	2.68861	54.42	1.71279	54.9	1.90115								3.44013	0.85749
	56.02	2.77266	55.14	3.10393	55.12	2.6966	54.62	1.71654	54.9	1.90346								3.44913	0.85172
	56.02	2.77675	55.36	3.11274	55.34	2.70111	54.82	1.72005	55.1	1.90598								3.45825	0.8526
	56.24	2.78718	55.36	3.12132	55.56	2.70695	54.82	1.72476	55.3	1.90842								3.46725	0.85594
	56.44	2.79623	55.58	3.15524	55.56	2.71347	55.02	1.72803	55.52	1.91025								3.47613	0.86175
	56.44	2.80695	55.98	3.16679	55.76	2.71492	55.22	1.73268	55.52	1.91327								3.48538	0.87483
	56.66	2.81398	56.2	3.17233	55.96	2.72173	55.42	1.73631	55.72	1.91535								3.49438	0.88283
	56.86	2.81761	56.42	3.18281	56.18	2.73093	55.42	1.74063	55.94	1.91806								3.50338	0.89031
	57.06	2.82462	56.42	3.19239	56.18	2.73675	55.62	1.74523	55.94	1.92121								3.51238	0.89787
	57.06	2.83669	56.62	3.20106	56.38	2.7457	55.82	1.74863	56.14	1.92381								3.52138	0.90421
	57.28	2.84726	56.86	3.20206	56.58	2.75187	55.82	1.7523	56.36	1.9261								3.5305	0.91098
	57.48	2.85667	56.86	3.20714	56.58	2.75895	56.04	1.75502	56.36	1.92812								3.5395	0.91461
	57.48	2.86768	57.06	3.2157	56.78	2.7705	56.24	1.75775	56.56	1.93094								3.5485	0.91789
	57.68	2.88251	57.28	3.22361	56.98	2.77495	56.44	1.7622	56.76	1.93346								3.55775	0.9205
	57.88	2.90726	57.28	3.23093	57.18	2.78143	56.44	1.76636	56.98	1.93541								3.56663	0.92205
	58.3	2.91682	57.48	3.23871	57.18	2.79613	56.64	1.76989	56.98	1.937								3.57563	0.92603
	58.5	2.92822	57.68	3.24797	57.4	2.80136	56.84	1.77536	57.18	1.94127								3.58475	0.92541
	58.5	2.93429	57.9	3.2538	57.62	2.80747	56.84	1.77962	57.38	1.94506								3.59375	0.92285
	58.7	2.9402	57.9	3.26015	57.62	2.8194	57.04	1.78434	57.38	1.94595								3.60275	0.91844
	58.92	2.94683	58.1	3.26982	57.82	2.8299	57.24	1.78764	57.58	1.94872								3.61175	0.91072
	59.12	2.95359	58.34	3.27487	58.08	2.83729	57.44	1.79203	57.78	1.95452								3.621	0.90081
	59.12	2.95894	58.34	3.27908	58.08	2.84481	57.44	1.79553	58	1.95486								3.62988	0.88808
	59.32	2.96412	58.54	3.28691	58.28	2.85061	57.64	1.79962	58	1.95678								3.63888	0.87284
	59.54	2.97857	58.76	3.3046	58.48	2.85794	57.84	1.80393	58.2	1.95858								3.648	0.85396
	59.54	2.98339	58.76	3.31367	58.48	2.86971	58.04	1.80727	58.44	1.96								3.657	0.83269
	59.74	2.99206	58.96	3.31748	58.7	2.87861	58.04	1.81101	58.44	1.96255								3.666	0.80732
	59.98	2.97977	59.18	3.32755	58.92	2.88914	58.24	1.81542	58.64	1.96505								3.675	0.77837
	59.98	3.00164	59.18	3.33692	59.12	2.89447	58.44	1.81952	58.84	1.96733								3.684	0.74671
	60.18	3.00899	59.38	3.34116	59.12	2.90293	58.44	1.82311	59.06	1.97034								3.693	0.71351
	60.4	3.02322	59.6	3.34837	59.32	2.91376	58.66	1.8257	59.06	1.97188								3.702	0.67765
	60.4	3.04392	59.8	3.35534	59.52	2.91814	58.86	1.8304	59.26	1.97511								3.71125	0.64115
	60.6	3.04851	59.8	3.36193	59.52	2.9246	59.06	1.83375	59.46	1.97815								3.72038	0.60165
	60.8	3.05328	60	3.37133	59.74	2.93107	59.06	1.83737	59.46	1.98109								3.72938	0.56448
	61.02	3.06401	60.24	3.37735	59.94	2.94157	59.26	1.84368	59.66	1.98308								3.73838	0.53004
	61.02	3.07016	60.24	3.38896	60.14	2.95032	59.48	1.85127	59.86	1.98665								3.7475	0.4927
	61.22	3.07571	60.46	3.40484	60.14	2.95886	59.48	1.85817	60.08	1.98861								3.7565	0.46202
	61.42	3.06312	60.66	3.41899	60.34	2.96544	59.66	1.86359	60.08	1.99212								3.7655	0.4374
	61.42	3.07334	60.86	3.43668	60.58	2.97427	59.86	1.87869	60.28	1.99507								3.7745	0.41465
	61.62	3.09223	60.86	3.44508	60.58	2.98116	60.06	1.88462	60.48	1.99753								3.78363	0.39544
	61.84	3.10111	61.06	3.45261	60.78	2.98781	60.06	1.88693	60.48	1.99989								3.79263	0.37868
	62.04	3.11197	61.3	3.46076	60.98	2.99442	60.28	1.88979	60.68	2.00176								3.8015	0.36395
	62.04	3.119	61.3	3.47003	60.98	2.99843	60.48	1.8943	60.88	2.00501								3.81075	0.34931
	62.24	3.13137	61.5	3.47113	61.18	3.00751	60.48	1.89859	61.1	2.00814								3.81975	0.3348
	62.48	3.14006	61.7	3.472	61.38	3.01493	60.68	1.90079	61.1	2.01078								3.82875	0.32471
	62.48	3.14779	61.7	3.47826	61.6	3.02687	60.88	1.90513	61.3	2.01285								3.83775	0.31611
	62.68	3.15913	61.9	3.48469	61.6	3.03242	61.08	1.90824	61.52	2.01573								3.84675	0.30835
	62.94	3.1716	62.12	3.48996	61.8	3.03965	61.08	1.91142	61.52	2.01879								3.85588	0.30146
	62.94	3.18585	62.32	3.4959	62.02	3.04743	61.28	1.9158	61.72	2.02145								3.86488	0.29538
	63.14	3.19534	62.32	3.49952	62.02	3.05737	61.48	1.9237	61.92	2.02468								3.874	0.28997
	63.34	3.20248	62.52	3.5114	62.22	3.06699	61.68	1.92751	62.14	2.02674								3.883	0.28477
	63.34	3.19832	62.76	3.5208	62.42	3.07368	61.68	1.93182	62.14	2.02915								3.89213	0.27998
	63.54	3.20985	62.76	3.52693	62.62	3.08457	61.88	1.93566	62.34	2.03191								3.901	0.27509
	63.74	3.20786	62.96	3.53476	62.62	3.09443	62.08	1.9386	62.54	2.035								3.91013	0.27062
	63.94	3.20992	63.2	3.54488	62.82	3.10491	62.08	1.94255	62.54	2.03768								3.91913	0.26594
	63.94	3.21214	63.2	3.55118	63.04	3.11259	62.28	1.94678	62.74	2.04054								3.92813	0.26219
	64.16	3.22076	63.42	3.55906	63.04	3.11977	62.5	1.9507	62.96	2.04287								3.93738	0.25839
	64.36	3.22622	63.62	3.56965	63.24	3.12795	62.7	1.95478	63.16	2.04595								3.94638	0.25476
	64.36	3.23779	63.62	3.57737	63.44	3.1372	62.7	1.95811	63.16	2.04981								3.95538	0.2543
	64.56	3.24873	63.82	3.58425	63.64	3.14579	62.9	1.96087	63.36	2.05233								3.96438	0.25718
	64.78	3.27076	64.02	3.59152	63.64	3.15162	63.1	1.96625	63.56	2.05538								3.97363	0.26451
	64.98	3.28198	64.22	3.60543	63.84	3.15707	63.1	1.97035	63.78	2.05874								3.98263	0.27577
	64.98	3.28751	64.22	3.61148	64.06	3.16359	63.3	1.9772	63.78	2.06197								3.99163	0.29347
	65.18	3.29179	64.44	3.62501	64.26	3.17096	63.5	1.98098	63.98	2.06459								4.0005	0.31829
	65.38	3.29597	64.64	3.64475	64.26	3.17977	63.7	1.98511	64.22	2.06727								4.00963	0.35395
	65.38	3.2998	64.64	3.65536	64.46	3.18695	63.7	1.98945	64.22	2.07007								4.01875	0.39825
	65.58	3.31764	64.84	3.65592	64.7	3.19372	63.92	1.99228	64.44	2.0724								4.02775	0.45361
	65.8	3.32743	65.06	3.66721	64.7	3.20043	64.12	1.99648	64.64	2.07554								4.03688	0.51262
	66	3.33983	65.26	3.66921	64.9	3.20727	64.12	1.99933	64.64	2.07809								4.04588	0.57991
	66	3.34722	65.26	3.67291	65.12	3.21688	64.32	2.0029	64.84	2.08005								4.055	0.64043
	66.22	3.35719	65.48	3.67783	65.12	3.22437	64.52	2.00666	65.04	2.08338								4.064	0.69469
	66.42	3.36869	65.68	3.68447	65.34	3.22984	64.72	2.01043	65.24	2.0857								4.07313	0.74555
	66.42	3.36894	65.68	3.68784	65.54	3.23493	64.72	2.01401	65.24	2.08957								4.08213	0.79565
	66.62	3.37769	65.88	3.69295	65.54	3.24198	64.92	2.02907	65.44	2.09199								4.09138	0.83533
	66.82	3.38788	66.08	3.70262	65.74	3.24805	65.12	2.04835	65.66	2.09471								4.10038	0.86741
	67.04	3.39954	66.3	3.7074	65.96	3.25608	65.12	2.05177	65.66	2.09741								4.1095	0.8974
	67.04	3.39711	66.3	3.71336	66.16	3.26311	65.32	2.05362	65.86	2.1008								4.1185	0.92234
	67.26	3.40369	66.5	3.72282	66.16	3.27186	65.54	2.05743	66.06	2.10277								4.12763	0.9466
	67.46	3.41539	66.7	3.74145	66.36	3.28218	65.74	2.06077	66.28	2.10593								4.13663	0.96057
	67.46	3.42783	66.7	3.75004	66.62	3.28859	65.74	2.06349	66.28	2.11193								4.14563	0.97656
	67.66	3.44645	66.9	3.75863	66.62	3.29446	65.94	2.06664	66.48	2.11452								4.15463	0.98753
	67.86	3.45565	67.1	3.76311	66.82	3.30182	66.14	2.07064	66.68	2.11643								4.16375	0.995
	68.08	3.46919	67.32	3.77493	67.02	3.30698	66.14	2.07379	66.68	2.11895								4.17288	1.0056
	68.08	3.47564	67.32	3.78498	67.02	3.3204	66.34	2.07723	66.88	2.12116								4.18188	1.01066
	68.28	3.47595	67.52	3.79603	67.24	3.32874	66.56	2.08099	67.08	2.12412								4.19075	1.01337
	68.48	3.48566	67.52	3.79465	67.46	3.33633	66.76	2.08451	67.28	2.12779								4.19988	1.01734
	68.48	3.4955	67.78	3.80321	67.46	3.34421	66.76	2.08784	67.28	2.12993								4.209	1.01917
	68.68	3.50404	68	3.81441	67.66	3.35355	66.96	2.0907	67.48	2.13197								4.218	1.01876
	68.9	3.51439	68.2	3.82125	67.86	3.36726	67.16	2.09425	67.72	2.13469								4.227	1.01833
	69.1	3.51297	68.2	3.83275	68.06	3.37496	67.16	2.0979	67.72	2.13601								4.23613	1.01702
	69.1	3.51852	68.4	3.83926	68.06	3.38573	67.36	2.09983	67.92	2.14006								4.24513	1.01418
	69.3	3.53902	68.6	3.8503	68.26	3.39546	67.56	2.10171	68.18	2.14267								4.25413	1.01003
	69.5	3.54693	68.6	3.85827	68.48	3.40422	67.76	2.10439	68.18	2.14539								4.26313	1.0075
	69.5	3.55832	68.8	3.86923	68.68	3.41145	67.76	2.10795	68.38	2.14865								4.27225	1.00314
	69.7	3.57232	69.02	3.87631	68.68	3.42193	67.98	2.111	68.6	2.15135								4.28125	0.99862
	69.92	3.58821	69.24	3.88368	68.88	3.43366	68.18	2.11374	68.6	2.15427								4.29025	0.99502
	70.12	3.60027	69.24	3.89335	69.12	3.44196	68.18	2.11734	68.8	2.15653								4.29925	0.9874
	70.12	3.61003	69.44	3.90253	69.12	3.45013	68.38	2.12184	69.02	2.15961								4.30838	0.98435
	70.32	3.61582	69.66	3.90974	69.32	3.45697	68.58	2.12434	69.22	2.16212								4.31738	0.96882
	70.52	3.61709	69.66	3.91403	69.52	3.46846	68.78	2.12689	69.22	2.16531								4.32638	0.95143
	70.72	3.64162	69.86	3.91757	69.52	3.4805	68.78	2.12927	69.42	2.16647								4.3355	0.9387
	70.72	3.64017	70.08	3.92678	69.72	3.49115	68.98	2.13239	69.66	2.16899								4.3445	0.92876
	70.92	3.65796	70.08	3.93423	69.92	3.50685	69.18	2.13393	69.66	2.17243								4.3535	0.92063
	71.12	3.66831	70.3	3.93998	70.14	3.52223	69.18	2.13818	69.86	2.17581								4.36263	0.9131
	71.12	3.68129	70.52	3.94676	70.14	3.53157	69.38	2.14134	70.08	2.17807								4.37175	0.90616
	71.32	3.68677	70.52	3.95305	70.34	3.54166	69.6	2.14502	70.08	2.18194								4.38063	0.90011
	71.52	3.70146	70.72	3.96985	70.56	3.54797	69.6	2.1483	70.28	2.1848								4.38963	0.89449
	71.72	3.69253	70.92	3.9732	70.56	3.55741	69.8	2.1521	70.5	2.18795								4.39888	0.8892
	71.72	3.69852	71.12	3.9783	70.76	3.56295	70	2.15548	70.7	2.19302								4.40813	0.88438
	71.92	3.70689	71.12	3.98268	70.96	3.57275	70.2	2.15918	70.7	2.19622								4.41713	0.87974
	72.12	3.7216	71.34	3.98568	71.16	3.58591	70.2	2.16269	70.9	2.19851								4.426	0.87525
	72.12	3.72601	71.56	3.98719	71.16	3.59537	70.4	2.16545	71.1	2.20128								4.43538	0.87151
	72.34	3.73106	71.56	3.99218	71.38	3.59997	70.6	2.16861	71.1	2.20376								4.44438	0.86645
	72.54	3.7317	71.76	3.99948	71.6	3.60695	70.8	2.17343	71.3	2.20575								4.4535	0.86282
	72.74	3.7436	71.96	4.00577	71.8	3.61996	70.8	2.17764	71.5	2.20898								4.46263	0.86422
	72.74	3.74773	72.18	4.01311	71.8	3.62771	71	2.18179	71.72	2.21463								4.47175	0.86991
	72.94	3.75691	72.18	4.01765	72	3.63534	71.2	2.18368	71.72	2.21729								4.48088	0.87695
	73.14	3.75864	72.38	4.02407	72.22	3.64109	71.2	2.1858	71.92	2.21816								4.49	0.88956
	73.14	3.75885	72.6	4.03212	72.22	3.65116	71.4	2.18853	72.16	2.22111								4.49938	0.8993
	73.34	3.75905	72.6	4.03768	72.42	3.66245	71.62	2.19203	72.16	2.22306								4.5085	0.90947
	73.54	3.76953	72.8	4.04598	72.62	3.67011	71.82	2.19438	72.36	2.22587								4.5175	0.91894
	73.74	3.77748	73.02	4.06517	72.82	3.67848	71.82	2.19789	72.56	2.22815								4.52663	0.92599
	73.74	3.78177	73.02	4.07055	72.82	3.68441	72.02	2.20214	72.56	2.23054								4.53638	0.93571
	73.94	3.78439	73.22	4.07533	73.02	3.69326	72.22	2.20401	72.78	2.23223								4.54563	0.9427
	74.14	3.79446	73.42	4.09494	73.26	3.70161	72.22	2.20661	72.98	2.23406								4.55463	0.94669
	74.14	3.80879	73.64	4.10139	73.26	3.71101	72.42	2.2131	73.18	2.23673								4.5635	0.95215
	74.34	3.82468	73.64	4.10566	73.46	3.7192	72.64	2.221	73.18	2.23856								4.57288	0.95716
	74.56	3.8298	73.84	4.11379	73.68	3.72675	72.64	2.22227	73.38	2.2427								4.58188	0.95666
	74.76	3.84099	74.08	4.12896	73.68	3.73697	72.84	2.22328	73.58	2.24621								4.59088	0.95376
	74.76	3.85002	74.08	4.13479	73.88	3.74808	73.04	2.22801	73.78	2.24892								4.59988	0.95029
	74.96	3.86091	74.3	4.14163	74.1	3.7548	73.24	2.2281	73.78	2.25173								4.60938	0.94338
	75.16	3.86585	74.5	4.14924	74.3	3.76307	73.24	2.23788	74	2.25314								4.61838	0.93483
	75.16	3.87358	74.7	4.16026	74.3	3.77085	73.44	2.24007	74.22	2.2562								4.6275	0.92601
	75.36	3.87654	74.7	4.16328	74.52	3.7797	73.64	2.24093	74.22	2.25799								4.63675	0.90964
	75.56	3.88717	74.9	4.17236	74.72	3.79144	73.64	2.25435	74.42	2.2608								4.64588	0.89054
	75.76	3.89734	75.12	4.18243	74.72	3.80017	73.84	2.25935	74.64	2.26202								4.655	0.8687
	75.76	3.90471	75.12	4.19066	74.92	3.81416	74.04	2.26082	74.64	2.26487								4.664	0.8462
	75.96	3.92143	75.32	4.21208	75.18	3.82041	74.24	2.26303	74.84	2.2663								4.67325	0.81734
	76.18	3.92987	75.52	4.21578	75.18	3.82821	74.24	2.27371	75.04	2.26889								4.68238	0.78758
	76.18	3.94298	75.52	4.22261	75.38	3.83453	74.44	2.27486	75.24	2.27202								4.69138	0.75208
	76.38	3.95188	75.74	4.23171	75.6	3.84183	74.66	2.27581	75.24	2.27364								4.7005	0.71392
	76.58	3.96067	75.94	4.25369	75.6	3.85529	74.86	2.27744	75.46	2.27404								4.71125	0.66934
	76.78	3.97067	76.14	4.26088	75.8	3.86294	74.86	2.27967	75.66	2.27692								4.72038	0.63006
	76.78	3.97309	76.14	4.26857	76.02	3.87442	75.06	2.28153	75.66	2.27832								4.7295	0.58927
	76.98	3.98699	76.34	4.27254	76.22	3.88667	75.26	2.28423	75.86	2.28056								4.7385	0.55215
	77.18	3.99583	76.56	4.28062	76.22	3.89176	75.26	2.28563	76.06	2.28306								4.74775	0.51699
	77.18	4.01184	76.56	4.28626	76.42	3.89781	75.46	2.28828	76.26	2.28568								4.75688	0.48596
	77.38	4.01806	76.76	4.29344	76.64	3.90754	75.68	2.28893	76.26	2.28777								4.76588	0.45876
	77.58	4.02056	76.98	4.30892	76.64	3.91919	75.88	2.2894	76.48	2.29032								4.775	0.4364
	77.78	4.01763	77.18	4.31718	76.84	3.9304	75.88	2.2913	76.68	2.29214								4.78488	0.41392
	77.78	4.02056	77.18	4.33265	77.06	3.93667	76.08	2.29343	76.68	2.29424								4.79413	0.39517
	77.98	4.03397	77.38	4.33935	77.06	3.94697	76.28	2.29384	76.9	2.29588								4.80313	0.37848
	78.2	4.04259	77.58	4.34654	77.26	3.95715	76.28	2.29436	77.1	2.29829								4.81225	0.36424
	78.2	4.04777	77.58	4.35485	77.46	3.96499	76.48	2.28814	77.3	2.30059								4.82163	0.34886
	78.4	4.0533	77.78	4.35998	77.68	3.97064	76.68	2.29506	77.3	2.30593								4.83063	0.33803
	78.6	4.07737	78	4.36387	77.68	3.98082	76.88	2.29621	77.52	2.30824								4.83975	0.32888
	78.8	4.07586	78.2	4.37319	77.88	4.00086	76.88	2.29961	77.72	2.31099								4.84888	0.32168
	78.8	4.08963	78.2	4.37905	78.12	4.00653	77.08	2.30371	77.72	2.31332								4.85863	0.31447
	79	4.08718	78.4	4.39277	78.12	4.01579	77.28	2.3018	77.92	2.3156								4.86763	0.30825
	79.2	4.08838	78.64	4.39906	78.32	4.02256	77.28	2.30256	78.14	2.31811								4.87663	0.30271
	79.4	4.11038	78.64	4.40524	78.52	4.03272	77.48	2.31063	78.36	2.32022								4.88588	0.29737
	79.4	4.12413	78.84	4.4094	78.52	4.03907	77.68	2.30531	78.36	2.32148								4.89488	0.29209
	79.6	4.12663	79.08	4.41462	78.72	4.04625	77.88	2.30126	78.56	2.32382								4.904	0.28727
	79.8	4.13817	79.08	4.4387	78.92	4.05491	77.88	2.29528	78.78	2.32646								4.91313	0.28266
	79.8	4.14738	79.28	4.45137	79.14	4.06269	78.08	2.29647	78.78	2.32814								4.92288	0.2777
	80	4.15959	79.5	4.46104	79.14	4.06984	78.28	2.29506	78.98	2.3303								4.932	0.27379
	80.2	4.16576	79.5	4.47046	79.34	4.07214	78.48	2.29606	79.18	2.33319								4.94125	0.26976
	80.2	4.17529	79.7	4.47942	79.54	4.08309	78.48	2.30393	79.4	2.3357								4.95025	0.26713
	80.4	4.18626	79.9	4.49265	79.74	4.09109	78.68	2.30506	79.4	2.33738								4.9595	0.26702
	80.6	4.1818	80.1	4.49909	79.74	4.1053	78.88	2.30113	79.6	2.33914								4.96838	0.27101
	80.8	4.17973	80.1	4.50162	79.96	4.12013	79.08	2.29825	79.8	2.34132								4.97788	0.27972
	80.8	4.18284	80.32	4.51385	80.18	4.13163	79.08	2.29508	79.8	2.3427								4.987	0.29227
	81.02	4.18552	80.56	4.51958	80.18	4.1367	79.28	2.2904	80	2.34474								4.99625	0.31067
	81.22	4.20186	80.56	4.52482	80.38	4.13957	79.48	2.28727	80.22	2.34662								5.00525	0.33652
	81.42	4.20704	80.76	4.53819	80.58	4.14962	79.48	2.2855	80.42	2.34854								5.01463	0.37245
	81.42	4.20752	80.96	4.54091	80.58	4.16121	79.68	2.2831	80.42	2.35041								5.02388	0.41914
	81.62	4.21369	80.96	4.54183	80.78	4.16671	79.9	2.28154	80.64	2.35291								5.0335	0.47999
	81.82	4.22473	81.16	4.54996	80.98	4.1765	79.9	2.28369	80.84	2.35444								5.04263	0.54114
	81.82	4.22894	81.38	4.55822	81.2	4.19132	80.1	2.28227	80.84	2.35551								5.05163	0.60952
	82.02	4.245	81.58	4.56535	81.2	4.20753	80.3	2.28137	81.04	2.35695								5.06113	0.67657
	82.24	4.25285	81.58	4.58064	81.4	4.21532	80.5	2.28252	81.24	2.35796								5.07013	0.73329
	82.24	4.26099	81.78	4.58952	81.62	4.22381	80.5	2.28133	81.46	2.36072								5.07925	0.78696
	82.44	4.26053	82.02	4.59898	81.62	4.23384	80.7	2.27907	81.46	2.36133								5.08838	0.83657
	82.64	4.2709	82.02	4.61337	81.82	4.24078	80.9	2.27783	81.66	2.36365								5.09763	0.87454
	82.84	4.27636	82.24	4.61777	81.82	4.25041	81.1	2.27763	81.9	2.36358								5.107	0.9079
	82.84	4.27516	82.44	4.61863	82.12	4.26369	81.1	2.27759	81.9	2.3664								5.116	0.93491
	83.04	4.28485	82.64	4.6259	82.32	4.27609	81.32	2.27636	82.12	2.3782								5.12513	0.96203
	83.24	4.29334	82.64	4.63178	82.52	4.29203	81.52	2.28723	82.34	2.40039								5.13425	0.98399
	83.24	4.30359	82.86	4.64048	82.52	4.2974	81.52	2.28333	82.34	2.43819								5.1435	0.99991
	83.44	4.30836	83.06	4.65349	82.74	4.30321	81.72	2.28221	82.56	2.43988								5.1525	1.0112
	83.64	4.32998	83.06	4.65871	82.94	4.31219	81.92	2.2812	82.76	2.44193								5.1615	1.02191
	83.84	4.33362	83.26	4.65965	82.94	4.31958	82.12	2.28098	82.76	2.4432								5.17075	1.02843
	83.84	4.34372	83.5	4.67035	83.14	4.33013	82.12	2.28122	82.98	2.44552								5.17975	1.03454
	84.04	4.35767	83.5	4.6771	83.34	4.34239	82.32	2.28076	83.18	2.44734								5.18888	1.04011
	84.24	4.37054	83.7	4.68371	83.54	4.35231	82.54	2.2812	83.38	2.44905								5.198	1.0436
	84.24	4.39035	83.96	4.68177	83.54	4.35781	82.54	2.28278	83.38	2.44991								5.207	1.04593
	84.44	4.39843	83.96	4.69751	83.76	4.36206	82.74	2.28306	83.58	2.45158								5.21638	1.045
	84.64	4.41228	84.16	4.70505	83.96	4.36937	82.94	2.28399	83.84	2.45312								5.22563	1.0425
	84.84	4.42421	84.36	4.71391	83.96	4.38183	83.14	2.285	83.84	2.45497								5.23488	1.03968
	84.84	4.43349	84.36	4.72759	84.16	4.39069	83.14	2.28647	84.04	2.4558								5.244	1.03436
	85.06	4.44002	84.56	4.72956	84.38	4.40488	83.34	2.28796	84.26	2.45913								5.253	1.03147
	85.26	4.44341	84.78	4.73284	84.58	4.41848	83.54	2.28895	84.26	2.46157								5.26213	1.02632
	85.46	4.45965	84.98	4.74099	84.58	4.42774	83.54	2.29025	84.48	2.46285								5.27163	1.02038
	85.46	4.47775	84.98	4.75179	84.78	4.42876	83.74	2.29135	84.68	2.46464								5.28088	1.01278
	85.66	4.50009	85.2	4.7587	85	4.43991	83.94	2.29325	84.88	2.4665								5.28988	1.00813
	85.86	4.51314	85.4	4.76856	85	4.44739	84.14	2.29442	84.88	2.46848								5.299	0.99977
	85.86	4.52063	85.4	4.77564	85.2	4.45268	84.14	2.29558	85.08	2.46929								5.30838	0.99279
	86.06	4.51327	85.6	4.78922	85.4	4.46162	84.34	2.29706	85.3	2.47024								5.31738	0.98129
	86.26	4.52379	85.8	4.79481	85.6	4.46835	84.54	2.29713	85.5	2.47283								5.32663	0.96137
	86.26	4.52372	86.02	4.7983	85.6	4.4775	84.54	2.29856	85.5	2.4741								5.33638	0.94644
	86.46	4.54228	86.02	4.80262	85.8	4.49359	84.76	2.29989	85.7	2.47478								5.34563	0.93651
	86.66	4.54399	86.22	4.80831	86.02	4.50138	84.96	2.29791	85.92	2.47601								5.35463	0.92747
	86.86	4.54164	86.44	4.8186	86.22	4.50751	84.96	2.29872	85.92	2.4763								5.36375	0.91961
	86.86	4.55793	86.44	4.82289	86.22	4.52214	85.16	2.30002	86.12	2.47681								5.37288	0.91281
	87.08	4.5627	86.64	4.83224	86.42	4.52774	85.36	2.30267	86.32	2.47746								5.38238	0.90674
	87.28	4.57627	86.86	4.8385	86.64	4.53805	85.56	2.30505	86.54	2.47897								5.39163	0.9011
	87.48	4.57397	86.86	4.85017	86.64	4.55225	85.56	2.30982	86.54	2.47871								5.4005	0.89587
	87.48	4.57696	87.08	4.85452	86.84	4.57605	85.76	2.31318	86.74	2.48088								5.41	0.89096
	87.68	4.58618	87.28	4.86759	87.04	4.58466	85.98	2.31482	86.94	2.48106								5.41925	0.886
	87.88	4.60852	87.48	4.87042	87.04	4.59128	85.98	2.31746	86.94	2.4817								5.42838	0.88174
	87.88	4.62731	87.48	4.87439	87.28	4.5853	86.18	2.31954	87.14	2.48234								5.43788	0.87757
	88.08	4.63414	87.7	4.88147	87.48	4.58859	86.38	2.32174	87.36	2.48239								5.44725	0.87199
	88.3	4.62787	87.9	4.88916	87.7	4.59204	86.58	2.3223	87.36	2.4825								5.4565	0.86918
	88.3	4.63911	87.9	4.8944	87.7	4.59492	86.58	2.32513	87.56	2.48438								5.46563	0.87119
	88.5	4.68008	88.1	4.8974	87.9	4.60369	86.78	2.3268	87.78	2.48809								5.47463	0.87746
	88.7	4.66894	88.3	4.90483	88.1	4.6126	86.98	2.32738	87.98	2.48928								5.4845	0.88787
	88.9	4.6941	88.5	4.91617	88.1	4.62614	86.98	2.32864	87.98	2.4905								5.4935	0.90431
	88.9	4.70329	88.5	4.93234	88.32	4.64876	87.18	2.33034	88.18	2.48982								5.50263	0.91461
	89.12	4.7184	88.7	4.94366	88.52	4.66129	87.4	2.33408	88.38	2.48885								5.5125	0.9261
	89.32	4.73788	88.92	4.95368	88.72	4.67748	87.58	2.33641	88.6	2.48834								5.52163	0.93473
	89.32	4.75252	89.12	4.96561	88.72	4.69026	87.58	2.33927	88.6	2.48824								5.531	0.94278
	89.52	4.76552	89.12	4.96958	88.94	4.69716	87.8	2.34071	88.8	2.48694								5.54	0.95128
	89.72	4.77291	89.32	4.97865	89.14	4.70161	88	2.34332	89	2.48662								5.54913	0.95833
	89.92	4.77921	89.56	4.99027	89.14	4.71109	88	2.34429	89	2.48688								5.55825	0.96344
	89.92	4.8135	89.56	5.00201	89.34	4.72492	88.2	2.34805	89.2	2.48695								5.56725	0.96797
	90.12	4.81115	89.76	5.00809	89.56	4.73755	88.4	2.35167	89.4	2.48581								5.57638	0.97106
	90.32	4.82561	89.96	5.02149	89.76	4.76401	88.6	2.35463	89.62	2.48541								5.58563	0.97306
	90.32	4.82403	89.96	5.03164	89.76	4.78166	88.6	2.35709	89.62	2.48616								5.59488	0.97219
	90.52	4.82395	90.16	5.03871	89.96	4.80045	88.8	2.35921	89.82	2.48635								5.604	0.968
	90.72	4.8376	90.38	5.04603	90.2	4.82211	89.02	2.36263	90.06	2.49053								5.61313	0.96346
	90.92	4.83321	90.58	5.05557	90.2	4.83646	89.02	2.36579	90.06	2.49146								5.62225	0.95481
	90.92	4.83685	90.58	5.05983	90.42	4.84605	89.22	2.36801	90.26	2.49106								5.63138	0.94379
	91.12	4.83992	90.78	5.06782	90.62	4.8563	89.42	2.37161	90.48	2.48973								5.64088	0.92332
	91.34	4.84831	90.98	5.07679	90.62	4.86675	89.62	2.375	90.48	2.48778								5.64988	0.90881
	91.34	4.86462	91.18	5.08387	90.82	4.87717	89.62	2.3772	90.68	2.48606								5.65913	0.88213
	91.52	4.87278	91.18	5.09677	91.04	4.88277	89.82	2.3802	90.88	2.4846								5.66838	0.85628
	91.72	4.85978	91.38	5.1052	91.24	4.89449	90.02	2.38393	91.1	2.48248								5.67738	0.82793
	91.94	4.85955	91.62	5.12272	91.24	4.9179	90.22	2.38683	91.1	2.48157								5.6865	0.79543
	91.94	4.87502	91.62	5.12175	91.44	4.93306	90.22	2.38959	91.3	2.48052								5.69563	0.75882
	92.14	4.88242	91.82	5.12313	91.68	4.94124	90.42	2.39186	91.5	2.47955								5.70475	0.72159
	92.34	4.90715	92.02	5.12912	91.68	4.95265	90.62	2.39279	91.5	2.4778								5.71375	0.68203
	92.54	4.8997	92.02	5.1365	91.88	4.96699	90.62	2.39723	91.72	2.47744								5.723	0.64109
	92.54	4.90077	92.22	5.14873	92.14	4.98383	90.82	2.40096	91.92	2.47562								5.73238	0.59908
	92.74	4.9085	92.42	5.15718	92.14	4.98956	91.04	2.40613	92.12	2.47501								5.74138	0.56135
	92.94	4.91373	92.64	5.16129	92.34	4.99376	91.24	2.40648	92.12	2.47457								5.75038	0.52841
	92.94	4.91957	92.64	5.1679	92.54	5.00089	91.24	2.40826	92.32	2.47335								5.76025	0.49453
	93.14	4.93501	92.84	5.17138	92.54	5.01074	91.44	2.4113	92.54	2.47318								5.76925	0.46689
	93.34	4.95342	93.06	5.1756	92.74	5.01982	91.64	2.4133	92.54	2.47285								5.77863	0.44409
	93.54	4.94912	93.06	5.18135	92.96	5.03647	91.64	2.41733	92.74	2.47249								5.78763	0.42337
	93.54	4.93004	93.26	5.18721	93.16	5.03937	91.84	2.42053	92.94	2.47417								5.79675	0.40512
	93.74	4.93088	93.54	5.19221	93.16	5.03785	92.06	2.42364	93.16	2.47485								5.806	0.38766
	93.94	4.93343	93.54	5.2019	93.36	5.04636	92.06	2.4293	93.16	2.55768								5.81488	0.37201
	93.94	4.92811	93.74	5.2113	93.62	5.06163	92.26	2.43311	93.36	2.55671								5.82413	0.35644
	94.14	4.92991	93.94	5.21772	93.62	5.06922	92.46	2.43703	93.58	2.55506								5.83338	0.34523
	94.34	4.93499	93.94	5.23015	93.82	5.07044	92.66	2.44047	93.58	2.55471								5.84263	0.33647
	94.54	4.93397	94.14	5.22194	94.02	5.07612	92.66	2.44543	93.78	2.55268								5.852	0.3291
	94.54	4.93634	94.4	5.22559	94.02	5.07702	92.86	2.44587	93.98	2.55217								5.86125	0.32193
	94.74	4.93688	94.4	5.23188	94.24	5.07956	93.08	2.4554	94.2	2.55126								5.87038	0.31588
	94.96	4.93922	94.62	5.23963	94.44	5.0813	93.08	2.45846	94.2	2.55015								5.87963	0.30987
	94.96	4.94208	94.82	5.24535	94.64	5.09177	93.28	2.45953	94.4	2.54916								5.88888	0.30461
	95.16	4.9576	94.82	5.24994	94.64	5.10567	93.48	2.46197	94.64	2.55309								5.89813	0.29972
	95.36	4.96406	95.04	5.24978	94.84	5.11582	93.68	2.46415	94.64	2.5527								5.90738	0.29479
	95.56	4.97367	95.24	5.25059	95.06	5.12438	93.68	2.46906	94.84	2.55356								5.91638	0.29043
	95.56	4.983	95.44	5.254	95.06	5.134	93.88	2.47118	95.08	2.5535								5.9255	0.28617
	95.76	4.98973	95.44	5.26182	95.26	5.14683	94.08	2.4696	95.08	2.55332								5.93463	0.28218
	95.98	4.99363	95.64	5.26914	95.46	5.15924	94.08	2.47116	95.28	2.55213								5.94375	0.27863
	95.98	4.99857	95.88	5.27703	95.7	5.16559	94.28	2.4733	95.48	2.5523								5.95288	0.27583
	96.18	5.00304	95.88	5.28079	95.7	5.16693	94.48	2.47264	95.68	2.55266								5.96188	0.27605
	96.38	4.99916	96.08	5.27927	95.9	5.17065	94.68	2.4769	95.68	2.55216								5.97113	0.27997
	96.58	5.01081	96.3	5.284	96.1	5.17596	94.68	2.47852	95.9	2.55125								5.98025	0.28746
	96.58	5.02198	96.3	5.29094	96.1	5.1859	94.9	2.48161	96.1	2.55052								5.9895	0.29966
	96.78	5.03463	96.5	5.30142	96.3	5.1942	95.1	2.48195	96.1	2.55039								5.99875	0.31722
	96.98	5.05913	96.7	5.31243	96.5	5.2005	95.1	2.48279	96.3	2.54897								6.00788	0.34117
	96.98	5.0704	96.9	5.32161	96.72	5.20906	95.3	2.48883	96.54	2.5491								6.01688	0.37461
	97.18	5.07511	96.9	5.32788	96.72	5.21813	95.5	2.49299	96.54	2.5481								6.026	0.41889
	97.38	5.07519	97.1	5.32896	96.92	5.22493	95.7	2.49679	96.74	2.54851								6.03513	0.48174
	97.58	5.08409	97.1	5.32866	97.12	5.23987	95.7	2.5002	96.94	2.55189								6.04425	0.53863
	97.58	5.09288	97.38	5.33989	97.12	5.25815	95.9	2.50281	97.14	2.55231								6.05325	0.60771
	97.8	5.0912	97.58	5.34138	97.32	5.27755	96.12	2.50635	97.14	2.55184								6.06375	0.68083
	97.98	5.0978	97.8	5.34897	97.54	5.28539	96.12	2.50809	97.36	2.55077								6.07375	0.74582
	97.98	5.1063	97.8	5.35556	97.74	5.29493	96.32	2.51222	97.56	2.55011								6.08288	0.79983
	98.2	5.0977	98	5.35802	97.74	5.30407	96.52	2.5156	97.56	2.55098								6.09188	0.84827
	98.4	5.0991	98.24	5.35783	97.94	5.31268	96.72	2.5175	97.76	2.55045								6.101	0.88476
	98.6	5.10385	98.24	5.36341	98.14	5.32054	96.72	2.52114	97.98	2.54976								6.11025	0.91956
	98.6	5.10752	98.44	5.37087	98.14	5.33071	96.92	2.52326	98.18	2.55134								6.11925	0.95021
	98.8	5.10813	98.64	5.37705	98.34	5.34126	97.12	2.52571	98.18	2.55133								6.12863	0.97666
	99	5.11659	98.64	5.3891	98.54	5.34776	97.32	2.5299	98.38	2.5514								6.13763	0.99669
	99	5.12575	98.86	5.39536	98.76	5.34933	97.32	2.53221	98.64	2.55335								6.147	1.01414
	99.2	5.15436	99.06	5.40136	98.76	5.35903	97.52	2.53424	98.64	2.55454								6.156	1.0312
	99.4	5.1655	99.26	5.40765	98.96	5.36709	97.72	2.53795	98.84	2.55707								6.16525	1.04224
	99.6	5.17587	99.26	5.41173	99.16	5.38476	97.72	2.54198	99.08	2.55863								6.1745	1.05106
	99.6	5.18434	99.46	5.41686	99.16	5.39395	97.92	2.53938	99.08	2.55906								6.18363	1.05476
	99.8	5.19357	99.66	5.42085	99.38	5.40046	98.14	2.54292	99.28	2.55971								6.19263	1.0592
	100	5.19543	99.66	5.42617	99.58	5.41101	98.14	2.54494	99.5	2.56117								6.20163	1.06159
	100	5.20568	99.88	5.43938	99.78	5.42268	98.34	2.54874	99.5	2.56158								6.21113	1.06403
	100.2	5.21269	100.08	5.44008	99.78	5.43262	98.54	2.56004	99.7	2.56378								6.22038	1.0633
	100.4	5.2325	100.28	5.44632	99.98	5.44171	98.74	2.57452	99.96	2.56475								6.22975	1.05823
	100.62	5.24007	100.28	5.45761	100.2	5.46004	98.74	2.57876	99.96	2.56328								6.23875	1.0555
	100.62	5.25506	100.48	5.46079	100.2	5.46813	98.94	2.58018	100.16	2.56591								6.24825	1.04901
	100.82	5.27217	100.72	5.46357	100.4	5.47584	99.16	2.57804	100.38	2.56865								6.2575	1.04491
	101.02	5.27661	100.72	5.47213	100.62	5.49056	99.36	2.58183	100.38	2.57093								6.2665	1.03749
	101.02	5.28181	100.92	5.47872	100.82	5.49955	99.36	2.57949	100.58	2.57198								6.27563	1.03169
	101.22	5.30182	101.12	5.48342	100.82	5.5152	99.56	2.58541	100.78	2.57334								6.28488	1.02333
	101.42	5.31289	101.12	5.48844	101.02	5.51995	99.76	2.58809	101	2.57531								6.29413	1.01401
	101.62	5.31689	101.32	5.4959	101.24	5.52224	99.96	2.59077	101	2.57756								6.3035	1.00396
	101.62	5.32711	101.54	5.50324	101.24	5.53819	99.96	2.59105	101.2	2.5782								6.3125	0.99405
	101.82	5.34435	101.74	5.50546	101.44	5.54265	100.16	2.59295	101.42	2.57915								6.32238	0.97689
	102.02	5.37446	101.74	5.51472	101.66	5.55174	100.36	2.59637	101.42	2.58029								6.33163	0.9588
	102.02	5.38252	101.94	5.52315	101.86	5.55108	100.36	2.59931	101.62	2.58128								6.34075	0.94648
	102.22	5.39249	102.16	5.52596	101.86	5.55553	100.56	2.6019	101.82	2.5834								6.34988	0.9361
	102.44	5.39998	102.36	5.53373	102.06	5.56548	100.78	2.60367	102.04	2.5853								6.35925	0.92737
	102.64	5.40975	102.36	5.542	102.28	5.58032	100.98	2.60304	102.04	2.58707								6.3685	0.91979
	102.64	5.42435	102.56	5.54613	102.28	5.57793	100.98	2.60567	102.24	2.58852								6.37763	0.91329
	102.84	5.44669	102.76	5.57981	102.48	5.59879	101.18	2.60873	102.5	2.59142								6.38663	0.90727
	103.04	5.46293	102.76	5.58537	102.68	5.61234	101.38	2.60948	102.5	2.59391								6.39588	0.90189
	103.04	5.46217	102.96	5.59252	102.88	5.62177	101.38	2.61139	102.7	2.59479								6.405	0.89665
	103.24	5.47178	103.2	5.59725	102.88	5.62874	101.58	2.61425	102.94	2.59649								6.414	0.89239
	103.44	5.482	103.2	5.59835	103.08	5.64043	101.8	2.61617	102.94	2.59971								6.42363	0.88767
	103.64	5.48812	103.4	5.60376	103.32	5.65396	101.8	2.61852	103.14	2.6021								6.43325	0.88347
	103.64	5.49347	103.6	5.60883	103.32	5.66625	102	2.6213	103.34	2.61062								6.44225	0.87954
	103.84	5.51907	103.82	5.61831	103.52	5.68089	102.2	2.62437	103.34	2.61272								6.45163	0.87456
	104.04	5.53934	103.82	5.62385	103.74	5.70176	102.4	2.62742	103.54	2.61509								6.46075	0.87296
	104.04	5.54362	104.02	5.63346	103.94	5.71316	102.4	2.63085	103.78	2.6198								6.47013	0.8783
	104.26	5.51119	104.22	5.64275	103.94	5.72251	102.6	2.64278	103.78	2.62391								6.47913	0.88684
	104.46	5.5399	104.44	5.65539	104.14	5.7406	102.8	2.64524	103.98	2.62629								6.48825	0.89926
	104.66	5.5349	104.44	5.66022	104.34	5.75096	103	2.64707	104.18	2.62686								6.498	0.91567
	104.66	5.52432	104.64	5.66552	104.34	5.75878	103	2.65009	104.4	2.62911								6.507	0.9259
	104.86	5.5218	104.84	5.67183	104.54	5.76292	103.2	2.65166	104.4	2.63043								6.51638	0.93693
	105.06	5.5255	104.84	5.68072	104.76	5.76844	103.4	2.65379	104.62	2.63171								6.5255	0.94527
	105.26	5.55005	105.06	5.69079	104.96	5.77241	103.4	2.65687	104.84	2.63405								6.53475	0.95538
	105.26	5.54872	105.32	5.69614	104.96	5.77839	103.6	2.659	104.84	2.635								6.54375	0.96475
	105.46	5.54722	105.32	5.70108	105.16	5.78848	103.82	2.66144	105.04	2.6368								6.553	0.97127
	105.66	5.55797	105.52	5.70381	105.4	5.79708	103.82	2.66357	105.26	2.63833								6.56213	0.97933
	105.66	5.57414	105.72	5.71153	105.4	5.80581	104.02	2.66595	105.26	2.63981								6.5715	0.98313
	105.86	5.5851	105.72	5.72425	105.62	5.81131	104.22	2.6685	105.46	2.64174								6.58088	0.98682
	106.06	5.59469	105.94	5.73718	105.82	5.8161	104.42	2.67099	105.68	2.64323								6.58988	0.98919
	106.06	5.60917	106.14	5.74375	105.82	5.82372	104.42	2.6732	105.88	2.6444								6.59925	0.98906
	106.28	5.61256	106.36	5.75101	106.02	5.85301	104.62	2.67578	105.88	2.64628								6.6085	0.9833
	106.48	5.60157	106.36	5.75733	106.44	5.85617	104.84	2.67824	106.08	2.64775								6.6175	0.97898
	106.68	5.5967	106.56	5.76052	106.66	5.86447	105.04	2.68025	106.34	2.64862								6.62688	0.96942
	106.68	5.62215	106.76	5.7674	106.86	5.86919	105.04	2.68145	106.34	2.64881								6.63625	0.9588
	106.88	5.62906	106.76	5.77658	106.86	5.87544	105.24	2.68383	106.54	2.65018								6.64525	0.94202
	107.08	5.63919	106.96	5.7863	107.06	5.884	105.44	2.68602	106.74	2.65139								6.6545	0.92095
	107.08	5.64247	107.18	5.79384	107.26	5.89244	105.44	2.68741	106.96	2.65277								6.6635	0.8972
	107.28	5.64788	107.18	5.80572	107.48	5.90667	105.64	2.69608	106.96	2.65289								6.6735	0.8673
	107.48	5.66973	107.4	5.81533	107.48	5.9172	105.84	2.69867	107.16	2.65314								6.68238	0.83617
	107.68	5.67426	107.6	5.82438	107.68	5.92219	105.84	2.69956	107.36	2.65348								6.69175	0.79988
	107.68	5.66226	107.6	5.83089	107.88	5.92906	106.04	2.70228	107.36	2.65379								6.70113	0.76253
	107.9	5.66975	107.82	5.83828	107.88	5.93232	106.26	2.70547	107.58	2.65352								6.71038	0.72322
	108.1	5.70634	108.04	5.84849	108.1	5.94218	106.46	2.70675	107.78	2.6534								6.71963	0.68159
	108.28	5.72709	108.26	5.85317	108.3	5.95962	106.46	2.70943	108	2.65302								6.7285	0.63964
	108.28	5.74571	108.26	5.85924	108.5	5.96529	106.64	2.71251	108	2.65374								6.73763	0.60003
	108.5	5.75396	108.46	5.86662	108.5	5.97019	106.86	2.71516	108.2	2.65407								6.747	0.56328
	108.7	5.78657	108.66	5.88336	108.7	5.9776	106.86	2.71799	108.4	2.65511								6.756	0.52894
	108.7	5.78734	108.66	5.88974	108.92	5.99437	107.06	2.7202	108.4	2.6569								6.76525	0.5013
	108.9	5.78028	108.86	5.89845	108.92	6.00557	107.26	2.72085	108.6	2.65824								6.7745	0.47422
	109.1	5.77386	109.08	5.9028	109.12	6.0124	107.48	2.72367	108.82	2.66042								6.78363	0.45209
	109.3	5.78107	109.28	5.91044	109.32	6.02355	107.48	2.72675	109.02	2.66158								6.7925	0.43202
	109.3	5.74818	109.28	5.91547	109.52	6.03341	107.68	2.72901	109.02	2.66263								6.80175	0.4145
	109.5	5.75662	109.48	5.92827	109.52	6.04567	107.9	2.73159	109.22	2.66407								6.81163	0.39622
	109.7	5.76317	109.68	5.93464	109.72	6.05625	107.9	2.73205	109.44	2.6659								6.82125	0.37918
	109.7	5.76602	109.68	5.94287	109.92	6.0657	108.12	2.7335	109.44	2.66724								6.8305	0.36475
	109.9	5.75565	109.9	5.94717	110.12	6.07998	108.34	2.7375	109.66	2.66765								6.83963	0.35425
	110.12	5.76702	110.1	5.95273	110.12	6.09015	108.34	2.73878	109.88	2.66826								6.84888	0.34561
	110.12	5.80661	110.3	5.95662	110.32	6.0988	108.56	2.73726	109.88	2.66906								6.85813	0.33821
	110.32	5.80653	110.3	5.96232	110.52	6.10501	108.78	2.73951	110.08	2.67049								6.8675	0.3313
	110.52	5.80988	110.52	5.96974	110.52	6.11005	108.78	2.74194	110.3	2.6702								6.87663	0.32501
	110.72	5.81809	110.72	5.97752	110.72	6.11866	108.98	2.74548	110.5	2.67098								6.88638	0.31922
	110.72	5.82989	110.72	5.98357	110.94	6.12584	109.18	2.74279	110.5	2.67152								6.8955	0.31376
	110.92	5.84858	110.94	5.98038	110.94	6.13351	109.4	2.74226	110.72	2.67278								6.90475	0.30881
	111.12	5.87843	111.2	5.97839	111.14	6.15122	109.4	2.74554	110.94	2.67293								6.91425	0.30406
	111.12	5.88822	111.2	5.985	111.34	6.16354	109.6	2.74876	110.94	2.67504								6.92325	0.29974
	111.32	5.89605	111.4	5.99443	111.54	6.1712	109.8	2.75016	111.14	2.67657								6.9325	0.29581
	111.52	5.89279	111.6	5.9968	111.54	6.17964	109.8	2.75314	111.38	2.67766								6.94188	0.29175
	111.72	5.89613	111.6	6.00228	111.74	6.18017	110.02	2.757	111.38	2.68								6.951	0.28831
	111.72	5.90916	111.8	6.01116	111.94	6.18156	110.22	2.75774	111.58	2.68336								6.96025	0.28694
	111.92	5.90921	112.02	6.01816	111.94	6.19293	110.42	2.76254	111.78	2.84342								6.96963	0.28954
	112.14	5.92423	112.22	6.02778	112.14	6.20328	110.42	2.76574	112	2.84319								6.97863	0.29513
	112.14	5.92935	112.22	6.0315	112.36	6.21444	110.62	2.76903	112	2.84294								6.98775	0.30592
	112.34	5.95434	112.42	6.0368	112.56	6.22937	110.84	2.77252	112.22	2.84232								6.99713	0.32007
	112.54	5.96421	112.68	6.04098	112.56	6.23808	110.84	2.77647	112.42	2.84202								7.00625	0.33952
	112.74	5.98927	112.68	6.05235	112.76	6.24861	111.04	2.77885	112.42	2.8417								7.01525	0.36769
	112.74	5.98829	112.88	6.05589	112.96	6.2586	111.26	2.78357	112.62	2.8417								7.02438	0.40648
	112.94	5.98718	113.12	6.06231	112.96	6.27591	111.46	2.78652	112.82	2.84234								7.03363	0.4587
	113.14	6.00382	113.12	6.06315	113.16	6.28679	111.46	2.79028	113.04	2.843								7.043	0.51805
	113.34	6.00803	113.32	6.06872	113.36	6.29781	111.66	2.79295	113.04	2.8432								7.0525	0.58727
	113.34	6.01165	113.52	6.07282	113.56	6.29642	111.9	2.79514	113.24	2.84321								7.06238	0.65928
	113.56	6.01295	113.52	6.0803	113.56	6.30312	111.9	2.80097	113.46	2.84392								7.07188	0.72447
	113.76	6.01469	113.72	6.08937	113.76	6.29781	112.1	2.80315	113.46	2.84501								7.08075	0.78685
	113.76	6.058	113.94	6.09682	113.98	6.30049	112.32	2.8095	113.66	2.84491								7.08988	0.83832
	113.96	6.086	114.16	6.10171	114.18	6.30031	112.52	2.81144	113.86	2.84496								7.09913	0.8868
	114.16	6.10563	114.16	6.10679	114.18	6.30539	112.52	2.81745	114.06	2.84467								7.10838	0.92322
	114.36	6.1132	114.36	6.11908	114.38	6.31472	112.72	2.82285	114.06	2.84511								7.1175	0.95585
	114.36	6.10869	114.56	6.1268	114.58	6.32551	112.92	2.82512	114.26	2.84618								7.12663	0.98369
	114.56	6.11419	114.56	6.13366	114.58	6.33395	112.92	2.82745	114.5	2.84685								7.13613	1.01162
	114.76	6.11817	114.76	6.13509	114.78	6.33943	113.12	2.82975	114.5	2.84687								7.1455	1.03006
	114.96	6.11585	114.98	6.1345	114.98	6.34189	113.34	2.83246	114.7	2.85461								7.1545	1.0452
	114.96	6.12255	114.98	6.13517	115.18	6.34091	113.54	2.8352	114.92	2.85452								7.16363	1.05853
	115.16	6.14194	115.18	6.14889	115.18	6.34835	113.54	2.85501	115.12	2.85524								7.17288	1.06612
	115.36	6.16338	115.38	6.15351	115.38	6.35616	113.74	2.85371	115.12	2.85578								7.18213	1.07073
	115.36	6.16384	115.58	6.15961	115.6	6.36312	113.96	2.85499	115.32	2.85657								7.19138	1.07651
	115.56	6.14716	115.58	6.16772	115.6	6.37128	113.96	2.85783	115.52	2.85605								7.2005	1.07921
	115.78	6.14504	115.8	6.1776	115.8	6.37731	114.18	2.86194	115.52	2.85781								7.21038	1.07868
	115.78	6.16707	116.02	6.18345	116	6.38877	114.38	2.864	115.74	2.85772								7.21963	1.07649
	115.98	6.18563	116.02	6.18602	116.2	6.39796	114.38	2.86698	115.94	2.85811								7.22875	1.075
	116.18	6.18454	116.22	6.19323	116.2	6.40452	114.58	2.8689	115.94	2.85939								7.23813	1.07323
	116.38	6.18329	116.42	6.19736	116.4	6.41443	114.78	2.87184	116.16	2.86026								7.2475	1.06567
	116.38	6.19675	116.62	6.19758	116.6	6.42495	115	2.87245	116.38	2.86182								7.25663	1.05868
	116.58	6.2098	116.62	6.19971	116.6	6.43195	115	2.87373	116.58	2.86392								7.26575	1.05175
	116.78	6.21327	116.84	6.20606	116.8	6.43312	115.2	2.87636	116.58	2.86679								7.27488	1.04291
	116.78	6.23474	117.04	6.21673	117.02	6.449	115.4	2.8795	116.78	2.8675								7.28425	1.036
	116.98	6.23553	117.04	6.2194	117.22	6.45475	115.4	2.88558	117.02	2.86863								7.29363	1.02703
	117.18	6.25513	117.24	6.22388	117.22	6.47415	115.6	2.88673	117.02	2.87235								7.30263	1.01685
	117.38	6.25761	117.44	6.23274	117.42	6.47688	115.82	2.88913	117.24	2.87442								7.31163	1.00605
	117.38	6.31355	117.64	6.23442	117.62	6.49249	116.02	2.89138	117.46	2.86988								7.32075	0.9934
	117.6	6.31189	117.64	6.23571	117.82	6.5098	116.02	2.89392	117.46	2.86961								7.33025	0.97055
	117.8	6.32004	117.84	6.23954	117.82	6.5152	116.22	2.89565	117.66	2.8752								7.33963	0.95541
	117.8	6.336	118.04	6.24602	118.02	6.51641	116.46	2.896	117.86	2.87604								7.34875	0.94396
	118	6.34113	118.04	6.25043	118.22	6.53171	116.46	2.89488	118.08	2.8799								7.35875	0.93383
	118.2	6.34715	118.24	6.25462	118.22	6.55093	116.66	2.89731	118.08	2.87997								7.36788	0.92659
	118.4	6.34427	118.44	6.25742	118.42	6.57534	116.88	2.90193	118.28	2.88083								7.37688	0.91978
	118.4	6.34967	118.64	6.26269	118.64	6.56784	117.08	2.90708	118.5	2.88116								7.38675	0.91303
	118.6	6.35648	118.64	6.27227	118.64	6.58917	117.08	2.89041	118.5	2.87978								7.39588	0.90745
	118.82	6.36038	118.84	6.29186	118.84	6.60121	117.28	2.8909	118.72	2.87932								7.405	0.9024
	118.82	6.36329	119.04	6.29704	119.04	6.60277	117.48	2.89062	118.92	2.88296								7.41425	0.89758
	119.02	6.3678	119.04	6.30103	119.24	6.6104	117.48	2.87556	118.92	2.88258								7.425	0.89206
	119.22	6.37058	119.24	6.30373	119.24	6.62294	117.68	2.87546	119.12	2.88311								7.43488	0.88788
	119.42	6.37596	119.44	6.31424	119.44	6.64315	117.88	2.87616	119.34	2.88358								7.44425	0.88405
	119.42	6.38858	119.64	6.31891	119.64	6.64225	118.1	2.87817	119.34	2.88477								7.45338	0.87939
	119.62	6.38968	119.64	6.32866	119.64	6.65211	118.1	2.8747	119.54	2.88521								7.46325	0.87767
	119.82	6.39934	119.84	6.33711	119.84	6.66054	118.3	2.87095	119.76	2.88598								7.47288	0.88316
	119.82	6.41285	120.06	6.3423	120.06	6.66666	118.5	2.8749	119.96	2.88713								7.48188	0.8941
	120.02	6.42532	120.26	6.3464	120.26	6.67022	118.5	2.88259	119.96	2.88782								7.49125	0.90714
	120.22	6.44801	120.26	6.34762	120.26	6.67125	118.7	2.88495	120.16	2.88834								7.5005	0.92356
	120.42	6.48801	120.46	6.35666	120.46	6.68183	118.92	2.87876	120.38	2.88918								7.50975	0.93475
	120.42	6.49454	120.66	6.36806	120.66	6.68205	119.12	2.88265	120.38	2.89031								7.51875	0.94805
	120.62	6.50459	120.66	6.3734	120.66	6.69101	119.12	2.88192	120.58	2.89047								7.52825	0.95995
	120.84	6.51417	120.86	6.37619	120.86	6.69922	119.32	2.88305	120.78	2.89103								7.53725	0.97046
	120.84	6.51874	121.08	6.37994	121.06	6.70957	119.54	2.88394	121	2.89194								7.54713	0.98143
	121.06	6.51264	121.08	6.38969	121.26	6.72073	119.54	2.88984	121	2.89232								7.55613	0.98933
	121.26	6.49911	121.28	6.39169	121.26	6.72996	119.74	2.89462	121.2	2.89407								7.5655	0.99693
	121.26	6.49245	121.48	6.39893	121.46	6.73843	119.96	2.89493	121.44	2.89357								7.57463	1.00074
	121.46	6.51198	121.68	6.42061	121.68	6.747	119.96	2.89317	121.44	2.89412								7.58388	1.00558
	121.66	6.51963	121.68	6.44653	121.88	6.75503	120.16	2.9139	121.64	2.89559								7.59288	1.00637
	121.86	6.53337	121.88	6.46001	121.88	6.76417	120.38	2.91069	121.86	2.89655								7.60213	1.00592
	121.86	6.53516	122.08	6.47386	122.08	6.77581	120.58	2.91184	121.86	2.89721								7.61138	1.00285
	122.06	6.54548	122.08	6.55417	122.28	6.78514	120.58	2.91044	122.08	2.89759								7.62063	0.99444
	122.28	6.5452	122.28	6.56508	122.28	6.80026	120.78	2.9211	122.28	2.89828								7.62963	0.98663
	122.28	6.55917	122.48	6.57291	122.48	6.80958	121.02	2.91525	122.48	2.89988								7.63913	0.97215
	122.48	6.5645	122.68	6.58625	122.68	6.80682	121.02	2.92487	122.48	2.90024								7.64813	0.95712
	122.68	6.59025	122.68	6.5912	122.88	6.8099	121.22	2.95043	122.7	2.90136								7.65738	0.93619
	122.88	6.59981	122.9	6.59655	122.88	6.81182	121.42	2.94422	122.94	2.90145								7.66638	0.91301
	122.88	6.60264	123.1	6.59403	123.1	6.82453	121.62	2.94244	122.94	2.90291								7.67575	0.88408
	123.08	6.60835	123.3	6.60419	123.3	6.82926	121.62	2.95983	123.14	2.90409								7.68488	0.84857
	123.28	6.62441	123.3	6.60859	123.3	6.83238	121.82	2.96719	123.36	2.9049								7.69438	0.81502
	123.28	6.64476	123.5	6.62752	123.5	6.84474	122.04	2.9753	123.36	2.90594								7.70375	0.77684
	123.48	6.65621	123.7	6.62933	123.7	6.85897	122.24	2.97409	123.56	2.90701								7.71275	0.73479
	123.68	6.66289	123.7	6.63264	123.7	6.86339	122.24	2.97181	123.76	2.90811								7.72263	0.68986
	123.88	6.65796	123.9	6.63827	123.9	6.86731	122.44	2.9771	123.96	2.90852								7.73175	0.65044
	123.88	6.64695	124.12	6.65109	124.1	6.87994	122.66	3.00367	123.96	2.90935								7.74088	0.61151
	124.08	6.65822	124.12	6.6593	124.3	6.90791	122.66	3.00442	124.18	2.9104								7.75013	0.57395
	124.3	6.67691	124.32	6.6704	124.3	6.92366	122.86	3.00608	124.42	2.91162								7.75988	0.53666
	124.3	6.69501	124.52	6.68147	124.52	6.93574	123.08	3.00762	124.42	2.91228								7.76925	0.50626
	124.5	6.71066	124.72	6.6876	124.72	6.94057	123.28	3.00858	124.62	2.91357								7.77863	0.48101
	124.7	6.72805	124.72	6.69076	124.72	6.94382	123.28	3.01124	124.84	2.91448								7.78775	0.45748
	124.9	6.71957	124.92	6.69449	124.92	6.94498	123.48	3.0136	124.84	2.91568								7.79713	0.43662
	124.9	6.73861	125.12	6.69989	125.12	6.95667	123.68	3.01563	125.04	2.91654								7.80625	0.41837
	125.1	6.73639	125.32	6.70616	125.32	6.96372	123.68	3.01754	125.32	2.9173								7.81538	0.40061
	125.3	6.75523	125.32	6.71328	125.32	6.98054	123.88	3.02066	125.32	2.919								7.8245	0.38361
	125.3	6.75668	125.52	6.72584	125.52	6.9982	124.08	3.04553	125.52	2.92002								7.83375	0.37002
	125.5	6.77132	125.74	6.72519	125.74	7.00573	124.28	3.0469	125.74	2.92055								7.84288	0.35961
	125.7	6.77683	125.74	6.72403	125.74	7.01069	124.28	3.04885	125.74	2.92139								7.852	0.35092
	125.9	6.78108	125.94	6.72957	125.94	7.02099	124.5	3.0503	125.96	2.92274								7.86138	0.34334
	125.9	6.78978	126.14	6.73729	126.14	7.028	124.72	3.04855	126.16	2.9239								7.87075	0.33644
	126.1	6.78886	126.34	6.74744	126.34	7.02934	124.72	3.03665	126.16	2.92485								7.88	0.33053
	126.32	6.79133	126.34	6.75057	126.34	7.03336	124.92	3.03141	126.36	2.92629								7.88938	0.32459
	126.32	6.80082	126.54	6.75314	126.54	7.04129	125.14	3.01157	126.56	2.92713								7.89875	0.31922
	126.52	6.81209	126.76	6.75849	126.74	7.0487	125.34	3.00487	126.78	2.92976								7.90825	0.31404
	126.72	6.83674	126.76	6.76643	126.74	7.0396	125.34	3.00555	126.78	2.93121								7.91725	0.30916
	126.92	6.84171	126.96	6.79025	126.94	7.04018	125.54	3.00214	127	2.93258								7.92663	0.30462
	126.92	6.85152	127.16	6.80145	127.14	7.04692	125.74	3.00224	127.22	2.9337								7.93588	0.30044
	127.12	6.86315	127.36	6.80993	127.34	7.06128	125.74	3.00658	127.22	2.93454								7.945	0.2967
	127.32	6.87427	127.36	6.81099	127.34	7.07172	125.94	3.00819	127.42	2.93657								7.954	0.29297
	127.32	6.89242	127.56	6.81552	127.54	7.05963	126.16	3.01078	127.64	2.93733								7.96313	0.29201
	127.52	6.931	127.76	6.82028	127.76	7.06841	126.16	3.01488	127.64	2.93781								7.97238	0.29458
	127.72	6.93153	127.76	6.82528	127.76	7.06449	126.36	3.01353	127.84	2.94022								7.9815	0.30121
	127.94	6.94971	127.96	6.83316	127.96	7.07158	126.58	3.01687	128.06	2.94137								7.9905	0.31145
	127.94	6.96351	128.16	6.83848	128.16	7.09764	126.78	3.01722	128.26	2.94307								8	0.32629
	128.14	6.98607	128.36	6.85033	128.36	7.10843	126.78	3.01877	128.26	2.94408								8.00925	0.34571
	128.34	6.98834	128.36	6.85843	128.36	7.12079	126.98	3.02286	128.46	2.94572								8.01863	0.37497
	128.34	6.99178	128.56	6.86869	128.56	7.13243	127.2	3.02852	128.68	2.9484								8.0275	0.41066
	128.54	6.99604	128.76	6.87955	128.76	7.14265	127.2	3.03565	128.88	2.94985								8.037	0.46522
	128.74	7.00721	128.76	6.89008	128.76	7.14742	127.4	3.03607	128.88	2.95187								8.047	0.52939
	128.94	7.0134	128.98	6.89729	128.96	7.15068	127.6	3.03718	129.08	2.9528								8.056	0.59623
	128.94	7.04275	129.18	6.8968	129.18	7.15919	127.6	3.03826	129.3	2.95429								8.06513	0.66466
	129.14	7.06118	129.38	6.90385	129.38	7.1637	127.84	3.04191	129.5	2.95652								8.07425	0.73075
	129.36	7.06263	129.38	6.90839	129.38	7.16973	128.04	3.04683	129.5	2.95877								8.08413	0.80017
	129.36	7.07936	129.58	6.91193	129.58	7.18217	128.24	3.06243	129.7	2.96003								8.09313	0.85584
	129.56	7.09249	129.8	6.91652	129.78	7.1931	128.24	3.06185	129.9	2.96239								8.10225	0.90479
	129.76	7.09165	129.8	6.91709	129.98	7.2006	128.46	3.06495	129.9	2.96392								8.11163	0.94447
	129.96	7.07709	130	6.92473	129.98	7.21099	128.7	3.06829	130.12	2.96593								8.12075	0.9779
	129.96	7.07125	130.22	6.93539	130.18	7.22594	128.7	3.07149	130.32	2.96729								8.12975	1.00462
	130.16	7.07112	130.42	6.93953	130.38	7.23767	128.9	3.07732	130.32	2.96859								8.13888	1.03177
	130.36	7.04616	130.42	6.94552	130.58	7.24356	129.1	3.09189	130.54	2.97076								8.14825	1.05054
	130.56	7.05491	130.62	6.94917	130.58	7.24721	129.1	3.09309	130.74	2.97222								8.15738	1.0644
	130.56	7.0619	130.82	6.96829	130.78	7.25516	129.3	3.0906	130.94	2.97279								8.16625	1.07745
	130.76	7.0786	130.82	6.97869	130.98	7.2734	129.52	3.0936	130.94	2.97386								8.17538	1.08491
	130.96	7.09096	131.02	6.9874	130.98	7.27867	129.72	3.1025	131.14	2.97581								8.1845	1.0922
	130.96	7.06912	131.22	6.9944	131.18	7.28844	129.72	3.11593	131.38	2.97813								8.19363	1.09621
	131.16	7.10858	131.42	7.00129	131.4	7.30361	129.92	3.12044	131.38	2.9783								8.20263	1.09813
	131.38	7.10504	131.42	7.00577	131.4	7.31555	130.16	3.12116	131.58	2.98007								8.21188	1.09881
	131.38	7.10853	131.64	7.01141	131.6	7.32689	130.16	3.13003	131.78	2.98077								8.22138	1.09833
	131.58	7.12181	131.84	7.01798	131.8	7.33599	130.36	3.13068	131.98	2.98264								8.23075	1.096
	131.78	7.13647	131.84	7.02457	132	7.34705	130.58	3.14065	131.98	2.98414								8.23975	1.09247
	131.98	7.13736	132.04	7.04309	132	7.357	130.58	3.14413	132.2	2.98543								8.24913	1.0869
	131.98	7.12757	132.24	7.05108	132.2	7.36026	130.78	3.14629	132.4	2.9868								8.25813	1.07975
	132.18	7.13991	132.24	7.05821	132.4	7.36588	130.98	3.15729	132.4	2.98722								8.2675	1.07219
	132.38	7.13339	132.44	7.06126	132.6	7.37792	131.18	3.15667	132.6	2.98842								8.27663	1.06541
	132.38	7.13754	132.64	7.0668	132.6	7.38381	131.18	3.15393	132.8	2.98893								8.28663	1.05495
	132.58	7.14749	132.84	7.06969	132.8	7.38573	131.4	3.16077	133	2.98963								8.296	1.04439
	132.8	7.17272	132.84	7.07385	133.02	7.38939	131.6	3.16201	133	2.99049								8.305	1.02968
	133	7.17997	133.04	7.07884	133.02	7.39577	131.8	3.15496	133.22	2.99249								8.31425	1.01644
	133	7.20325	133.26	7.0772	133.22	7.39465	131.8	3.15591	133.42	2.99338								8.32413	1.00053
	133.18	7.20862	133.26	7.0816	133.42	7.39844	132.02	3.16359	133.62	2.99156								8.33363	0.97757
	133.4	7.21948	133.46	7.09416	133.42	7.40358	132.24	3.16725	133.62	2.99375								8.34263	0.96286
	133.4	7.23848	133.66	7.10552	133.62	7.40817	132.24	3.17913	133.82	2.99474								8.35175	0.95206
	133.6	7.27007	133.86	7.10666	133.82	7.4112	132.44	3.18489	134.04	2.99493								8.36163	0.94228
	133.8	7.2887	133.86	7.119	134.02	7.42896	132.66	3.19166	134.04	2.99351								8.37063	0.93446
	134	7.28947	134.06	7.1227	134.02	7.43908	132.66	3.18519	134.24	2.99155								8.38	0.9277
	134	7.28407	134.28	7.13147	134.22	7.45331	132.88	3.19552	134.44	2.99184								8.38913	0.92172
	134.2	7.33029	134.28	7.13402	134.42	7.46023	133.08	3.19868	134.66	2.99261								8.39838	0.91619
	134.42	7.35535	134.48	7.14352	134.42	7.46224	133.28	3.19844	134.66	2.99398								8.40775	0.91096
	134.62	7.35897	134.68	7.15276	134.64	7.46871	133.28	3.19874	134.88	2.99506								8.41713	0.90611
	134.62	7.37567	134.88	7.15805	134.84	7.47678	133.48	3.20186	135.08	2.99341								8.42625	0.90145
	134.82	7.38363	134.88	7.17387	135.04	7.48093	133.7	3.2145	135.08	2.99333								8.43588	0.89715
	135.02	7.38551	135.08	7.19415	135.04	7.48873	133.7	3.21267	135.28	2.99536								8.44513	0.89298
	135.02	7.37947	135.28	7.20903	135.24	7.5002	133.9	3.2183	135.48	2.99703								8.45413	0.88834
	135.22	7.38498	135.28	7.21135	135.44	7.51551	134.12	3.20699	135.7	2.99937								8.46338	0.88645
	135.42	7.39418	135.48	7.21543	135.44	7.52224	134.32	3.21346	135.7	3.00059								8.47263	0.89274
	135.62	7.43523	135.68	7.22067	135.64	7.53187	134.32	3.20745	135.9	3.00208								8.48175	0.90202
	135.62	7.43701	135.88	7.22318	135.84	7.53866	134.52	3.21345	136.1	3.00369								8.49088	0.91367
	135.82	7.45637	135.88	7.22256	136.04	7.54905	134.72	3.23292	136.1	3.00498								8.50025	0.93185
	136.02	7.46544	136.08	7.23139	136.04	7.55427	134.72	3.22148	136.3	3.00634								8.5095	0.94509
	136.02	7.44178	136.3	7.2342	136.24	7.56096	134.94	3.22657	136.52	3.00819								8.51863	0.95677
	136.22	7.40968	136.3	7.25102	136.46	7.57082	135.14	3.23172	136.74	3.0087								8.52775	0.96778
	136.42	7.39298	136.5	7.26174	136.66	7.57617	135.36	3.2148	136.74	3.00878								8.53688	0.9797
	136.62	7.40145	136.7	7.27276	136.66	7.5809	135.36	3.21247	136.94	3.00928								8.546	0.99174
	136.62	7.40956	136.9	7.2739	136.86	7.58964	135.56	3.2071	137.14	3.01065								8.55513	1.002
	136.82	7.44813	136.9	7.27273	137.06	7.59763	135.76	3.20693	137.14	3.01099								8.56425	1.00973
	137.04	7.45298	137.1	7.2737	137.06	7.61382	135.76	3.21383	137.36	3.01416								8.574	1.01771
	137.04	7.46501	137.3	7.30479	137.26	7.6231	135.96	3.22355	137.56	3.01606								8.58338	1.02323
	137.24	7.50144	137.3	7.31386	137.46	7.63162	136.22	3.25165	137.78	3.02226								8.5925	1.02649
	137.44	7.53165	137.52	7.31545	137.66	7.64541	136.22	3.24076	137.78	3.02376								8.60138	1.02675
	137.64	7.54173	137.72	7.31383	137.66	7.65152	136.42	3.24939	137.98	3.02635								8.61138	1.02277
	137.64	7.5624	137.92	7.31559	137.88	7.66281	136.66	3.24568	138.18	3.02716								8.62088	1.01777
	137.84	7.52969	137.92	7.32383	138.08	7.66419	136.66	3.24902	138.18	3.03071								8.62975	1.00916
	138.04	7.54315	138.12	7.33536	138.08	7.67231	136.86	3.25972	138.38	3.03458								8.63925	0.99847
	138.04	7.57821	138.32	7.35345	138.28	7.68065	137.08	3.26406	138.6	3.0349								8.64838	0.98143
	138.24	7.64942	138.32	7.36663	138.48	7.67971	137.08	3.29763	138.8	3.03623								8.65738	0.96178
	138.44	7.6804	138.52	7.37511	138.68	7.6852	137.28	3.28247	138.8	3.03924								8.66638	0.93906
	138.66	7.70138	138.72	7.3854	138.68	7.68988	137.5	3.29343	139	3.03893								8.67588	0.91079
	138.66	7.75673	138.92	7.39334	138.88	7.70202	137.7	3.2975	139.24	3.04036								8.68538	0.87863
	138.86	7.76229	138.92	7.39677	139.08	7.71581	137.7	3.29171	139.24	3.04127								8.69475	0.84049
	139.06	7.77359	139.12	7.40389	139.28	7.72227	137.9	3.31992	139.44	3.04298								8.70375	0.8019
	139.06	7.78335	139.34	7.4154	139.28	7.72602	138.12	3.34812	139.64	3.04455								8.71288	0.75884
	139.26	7.79946	139.34	7.42782	139.5	7.74038	138.12	3.35007	139.86	3.04623								8.72213	0.71582
	139.46	7.81636	139.54	7.4326	139.7	7.75172	138.34	3.35222	139.86	3.04865								8.73138	0.67257
	139.66	7.82289	139.74	7.43708	139.7	7.75292	138.54	3.35335	140.06	3.04898								8.7405	0.63075
	139.66	7.82345	139.94	7.44284	139.9	7.763	138.74	3.35462	140.26	3.05063								8.74963	0.59384
	139.86	7.8207	139.94	7.46012	140.1	7.77268	138.74	3.36015	140.26	3.05193								8.75888	0.55859
	140.06	7.80736	140.14	7.46484	140.1	7.78036	138.94	3.37358	140.46	3.05331								8.76788	0.52738
	140.06	7.79546	140.34	7.47205	140.3	7.79499	139.14	3.54545	140.68	3.05372								8.777	0.50394
	140.28	7.76137	140.34	7.4824	140.52	7.80662	139.36	3.54798	140.88	3.05466								8.78813	0.47395
	140.48	7.77958	140.54	7.49935	140.72	7.81408	139.36	3.55047	140.88	3.0556								8.798	0.45059
	140.68	7.80627	140.74	7.51034	140.72	7.81676	139.56	3.55175	141.08	3.05729								8.80725	0.43197
	140.68	7.79472	140.94	7.51329	140.92	7.82586	139.76	3.55336	141.3	3.0584								8.81638	0.41364
	140.88	7.83194	140.94	7.52595	141.12	7.83456	139.76	3.55549	141.3	3.05973								8.82575	0.39647
	141.08	7.83723	141.14	7.53916	141.12	7.84491	139.96	3.55671	141.5	3.06033								8.835	0.38115
	141.08	7.85002	141.36	7.54531	141.32	7.85267	140.2	3.55767	141.7	3.06162								8.84463	0.37005
	141.28	7.88633	141.36	7.54421	141.52	7.85927	140.2	3.55918	141.9	3.06366								8.85375	0.3614
	141.48	7.90106	141.56	7.54796	141.72	7.86623	140.4	3.56089	141.9	3.0647								8.86313	0.35376
	141.68	7.94545	141.76	7.54696	141.72	7.87288	140.6	3.56221	142.1	3.06751								8.87225	0.34691
	141.68	7.94787	141.96	7.55442	141.92	7.88135	140.8	3.56542	142.3	3.06824								8.8815	0.34079
	141.88	8.0159	141.96	7.55604	142.14	7.88836	140.8	3.56674	142.5	3.06896								8.89075	0.33497
	142.1	8.01506	142.16	7.56883	142.14	7.89407	141.02	3.56862	142.5	3.07039								8.90013	0.32972
	142.1	7.99887	142.38	7.55844	142.34	7.90036	141.22	3.56943	142.7	3.07215								8.90938	0.32459
	142.3	7.98632	142.38	7.56181	142.54	7.91022	141.42	3.57041	142.9	3.07377								8.9185	0.31971
	142.5	8.00057	142.56	7.57172	142.74	7.91637	141.42	3.57094	142.9	3.07482								8.92763	0.31513
	142.7	8.03002	142.78	7.58002	142.74	7.92311	141.62	3.57187	143.12	3.07738								8.937	0.31112
	142.7	8.05457	142.98	7.58922	142.94	7.93172	141.82	3.57326	143.32	3.07831								8.94638	0.30719
	142.9	8.05363	142.98	7.59508	143.14	7.94037	141.82	3.57556	143.52	3.08018								8.95538	0.30378
	143.1	8.09048	143.18	7.5989	143.14	7.95184	142.02	3.57737	143.52	3.08115								8.96475	0.302
	143.1	8.0818	143.38	7.60551	143.34	7.95714	142.24	3.57882	143.72	3.08491								8.9745	0.30424
	143.3	8.08412	143.38	7.6327	143.54	7.96696	142.44	3.58098	143.92	3.08788								8.98375	0.31053
	143.5	8.08114	143.58	7.61452	143.74	7.97526	142.44	3.58051	143.92	3.0894								8.99313	0.32163
	143.7	8.11327	143.78	7.6222	143.74	7.98432	142.64	3.5828	144.12	3.0917								9.00213	0.33532
	143.7	8.10233	143.98	7.65811	143.94	7.99244	142.84	3.58456	144.34	3.09267								9.01175	0.35562
	143.92	8.0909	143.98	7.66983	144.16	7.99985	143.06	3.58737	144.34	3.09465								9.02075	0.38186
	144.12	8.12104	144.18	7.67305	144.16	8.00965	143.06	3.59071	144.54	3.09548								9.02988	0.41742
	144.12	8.12762	144.4	7.66807	144.36	8.02233	143.26	3.59327	144.74	3.09708								9.03925	0.47149
	144.32	8.12231	144.4	7.66362	144.56	8.03062	143.46	3.59408	144.94	3.09831								9.04838	0.53059
	144.52	8.14653	144.6	7.69881	144.76	8.04655	143.46	3.52966	144.94	3.10015								9.05838	0.60084
	144.72	8.22417	144.8	7.70445	144.76	8.05792	143.68	3.50233	145.14	3.10217								9.06738	0.67342
	144.72	8.28798	145	7.70052	144.96	8.06622	143.88	3.5048	145.36	3.10403								9.07638	0.74202
	144.92	8.27605	145	7.70756	145.18	8.07537	144.08	3.51093	145.56	3.10564								9.08638	0.81114
	145.12	8.22595	145.2	7.7179	145.38	8.08237	144.08	3.51508	145.56	3.10746								9.09538	0.86607
	145.12	8.20586	145.4	7.72101	145.38	8.08903	144.28	3.45187	145.76	3.10912								9.10463	0.915
	145.34	8.1908	145.4	7.72832	145.58	8.09977	144.5	3.47207	145.96	3.11118								9.114	0.95765
	145.54	8.19513	145.6	7.75031	145.78	8.10807	144.5	3.45965	145.96	3.11312								9.12325	0.99064
	145.74	8.18861	145.8	7.75973	145.78	8.11101	144.7	3.42548	146.16	3.11417								9.1325	1.02225
	145.74	8.19128	146.02	7.77226	145.98	8.12011	144.9	3.43582	146.36	3.11502								9.14163	1.04723
	145.94	8.19587	146.02	7.78544	146.18	8.12462	145.12	3.42644	146.36	3.11739								9.151	1.06925
	146.14	8.22534	146.22	7.81477	146.18	8.13372	145.12	3.42345	146.56	3.11935								9.16025	1.08501
	146.14	8.19592	146.42	7.82611	146.38	8.13268	145.32	3.45676	146.78	3.12061								9.16938	1.0954
	146.34	8.21861	146.42	7.82603	146.58	8.13832	145.54	3.46535	146.98	3.1225								9.17863	1.10262
	146.54	8.20778	146.62	7.83437	146.8	8.14991	145.54	3.45101	146.98	3.12438								9.18775	1.10839
	146.74	8.20255	146.82	7.83727	146.8	8.16017	145.74	3.4393	147.18	3.12578								9.197	1.1107
	146.74	8.23174	147.02	7.84753	147	8.16731	145.96	3.42849	147.38	3.12735								9.206	1.11298
	146.94	8.28144	147.02	7.84766	147.2	8.18319	145.96	3.41149	147.38	3.12928								9.21513	1.11399
	147.16	8.2989	147.24	7.85727	147.4	8.1959	146.18	3.41309	147.58	3.13035								9.22438	1.11149
	147.16	8.29378	147.44	7.86724	147.4	8.20469	146.38	3.40863	147.78	3.13189								9.2335	1.10987
	147.36	8.26744	147.62	7.89803	147.6	8.21049	146.58	3.4095	147.98	3.13265								9.24263	1.10731
	147.56	8.26899	147.62	7.90277	147.8	8.2228	146.58	3.39979	147.98	3.13346								9.25188	1.10253
	147.76	8.27922	147.82	7.90331	147.8	8.22847	146.8	3.40156	148.2	3.13536								9.26113	1.09356
	147.76	8.2873	148.06	7.90902	148	8.23521	147	3.39022	148.4	3.13642								9.27038	1.08457
	147.96	8.30129	148.06	7.91512	148.22	8.24426	147	3.38538	148.6	3.13819								9.27925	1.07483
	148.16	8.30489	148.26	7.92565	148.22	8.25091	147.2	3.38536	148.6	3.14025								9.2885	1.06651
	148.16	8.30675	148.48	7.92597	148.42	8.2618	147.42	3.39684	148.8	3.14244								9.29763	1.05465
	148.36	8.31792	148.48	7.92081	148.62	8.27072	147.62	3.39394	149	3.14393								9.307	1.04087
	148.56	8.3274	148.68	7.92335	148.82	8.2766	147.62	3.39891	149	3.14563								9.31613	1.02555
	148.76	8.32967	148.88	7.93545	148.82	8.28999	147.82	3.40599	149.2	3.14759								9.32538	1.0107
	148.76	8.28765	149.08	7.9465	149.02	8.29619	148.02	3.42199	149.42	3.15261								9.33475	0.98668
	148.96	8.29044	149.08	7.9539	149.24	8.30431	148.02	3.40991	149.62	3.15656								9.34388	0.97119
	149.18	8.34462	149.28	7.97078	149.24	8.3135	148.22	3.40091	149.62	3.16756								9.35325	0.95895
	149.18	8.38518	149.48	7.99273	149.44	8.32113	148.44	3.40266	149.82	3.16955								9.363	0.94915
	149.38	8.398	149.68	8.0052	149.64	8.32893	148.66	3.43374	150.02	3.17249								9.37238	0.94075
	149.58	8.41151	149.68	8.02773	149.84	8.3358	148.66	3.44589	150.22	3.17491								9.38138	0.93396
	149.78	8.41768	149.9	8.04275	149.84	8.34673	148.86	3.45124	150.22	3.17626								9.39088	0.92782
	149.78	8.45144	150.1	8.05068	150.04	8.35972	149.06	3.43603	150.42	3.17721								9.39988	0.92179
	149.98	8.45893	150.1	8.06159	150.24	8.37104	149.06	3.469	150.62	3.17859								9.40938	0.91677
	150.18	8.46641	150.3	8.06453	150.24	8.37903	149.28	3.46783	150.62	3.18044								9.41838	0.91168
	150.18	8.4816	150.5	8.07104	150.44	8.38794	149.48	3.47925	150.82	3.18209								9.42763	0.9072
	150.38	8.5172	150.5	8.07738	150.64	8.3938	149.68	3.47111	151.02	3.18566								9.43675	0.90338
	150.6	8.50371	150.7	8.07598	150.84	8.40218	149.68	3.45034	151.22	3.1955								9.44675	0.89909
	150.8	8.51727	150.9	8.08433	150.84	8.42377	149.88	3.44125	151.22	3.1962								9.45575	0.89503
	150.8	8.51959	151.1	8.08665	151.06	8.43296	150.14	3.45247	151.42	3.19716								9.46513	0.89187
	151	8.55494	151.1	8.0884	151.26	8.43907	150.14	3.44312	151.62	3.20174								9.475	0.89931
	151.2	8.57303	151.3	8.11414	151.26	8.45397	150.34	3.44296	151.62	3.20653								9.48425	0.91156
	151.2	8.6226	151.52	8.11662	151.46	8.46102	150.54	3.43674	151.82	3.24233								9.49338	0.92334
	151.4	8.64322	151.52	8.11935	151.66	8.45152	150.74	3.44285	152.02	3.24383								9.50263	0.94222
	151.6	8.66849	151.72	8.12473	151.86	8.46151	150.74	3.43715	152.22	3.24561								9.51225	0.95636
	151.8	8.65987	151.92	8.12761	151.86	8.46339	150.94	3.43229	152.22	3.24675								9.52175	0.96954
	151.8	8.66367	152.12	8.1291	152.06	8.47445	151.16	3.43557	152.44	3.24692								9.53113	0.98434
	152	8.61559	152.12	8.14136	152.28	8.49676	151.16	3.43572	152.64	3.24686								9.54038	0.99597
	152.22	8.6242	152.32	8.16083	152.48	8.49876	151.38	3.43554	152.64	3.24673								9.54938	1.00606
	152.22	8.64547	152.52	8.16534	152.48	8.51326	151.58	3.43001	152.84	3.23518								9.55875	1.01586
	152.42	8.64929	152.52	8.17541	152.68	8.52446	151.58	3.42986	153.04	3.23379								9.568	1.02675
	152.62	8.64478	152.72	8.1888	152.88	8.5349	151.8	3.43123	153.24	3.23518								9.5775	1.03297
	152.82	8.65059	152.94	8.20115	152.88	8.54364	152	3.4268	153.24	3.2359								9.58688	1.03846
	152.82	8.65122	153.14	8.21038	153.08	8.5618	152.2	3.42716	153.44	3.23808								9.59625	1.04127
	153.02	8.68206	153.14	8.2224	153.28	8.56876	152.2	3.4148	153.66	3.2392								9.60538	1.03931
	153.22	8.66989	153.34	8.22823	153.48	8.5746	152.4	3.41734	153.86	3.2405								9.61463	1.03861
	153.22	8.6794	153.54	8.23998	153.48	8.57853	152.62	3.41885	153.86	3.24192								9.6245	1.03374
	153.42	8.69129	153.54	8.23733	153.68	8.58406	152.82	3.42562	154.06	3.24227								9.63363	1.02498
	153.62	8.73717	153.74	8.24657	153.88	8.59838	152.82	3.42677	154.26	3.24254								9.64275	1.01207
	153.82	8.75609	153.94	8.26042	153.88	8.60797	153.02	3.42823	154.26	3.24307								9.65188	0.99532
	153.82	8.76407	154.14	8.25254	154.08	8.61101	153.26	3.44769	154.46	3.24359								9.661	0.9747
	154.02	8.76109	154.14	8.25378	154.28	8.62189	153.26	3.45223	154.68	3.24382								9.6705	0.94858
	154.24	8.78044	154.34	8.26458	154.48	8.63698	153.46	3.45071	154.68	3.24382								9.6795	0.91804
	154.44	8.83543	154.56	8.26779	154.48	8.63759	153.66	3.44948	154.88	3.2445								9.689	0.88273
	154.44	8.83602	154.56	8.2733	154.68	8.64076	153.66	3.43683	155.08	3.24519								9.69838	0.84895
	154.64	8.86052	154.76	8.28183	154.88	8.64691	153.88	3.4378	155.28	3.24573								9.7075	0.80788
	154.84	8.86643	154.96	8.28948	154.88	8.66092	154.08	3.44115	155.28	3.24635								9.71663	0.76307
	154.84	8.86371	155.16	8.29412	155.08	8.67132	154.28	3.44085	155.48	3.24746								9.726	0.71923
	155.04	8.88643	155.16	8.30713	155.28	8.68528	154.28	3.44482	155.7	3.2475								9.73525	0.67466
	155.24	8.89142	155.36	8.3093	155.48	8.6989	154.48	3.45177	155.7	3.24947								9.7445	0.63463
	155.44	8.87495	155.58	8.31373	155.48	8.70861	154.68	3.46391	155.92	3.2487								9.75388	0.59489
	155.44	8.87452	155.76	8.31853	155.68	8.70656	154.68	3.46378	155.92	3.2454								9.76288	0.56248
	155.64	8.91789	155.76	8.32064	155.9	8.72677	154.9	3.46757	156.2	3.23878								9.77225	0.53181
	155.84	8.8891	155.98	8.32217	155.9	8.72128	155.1	3.46995	156.4	3.23332								9.78138	0.50494
	155.84	8.88987	156.18	8.34208	156.1	8.74131	155.3	3.47517	156.6	3.2281								9.7905	0.48083
	156.06	8.89738	156.18	8.36047	156.3	8.75385	155.3	3.47198	156.6	3.22624								9.7995	0.46038
	156.26	8.88298	156.38	8.37589	156.5	8.76643	155.5	3.47933	156.8	3.2269								9.80888	0.44109
	156.46	8.88833	156.58	8.37586	156.5	8.77107	155.5	3.48562	157	3.22706								9.81863	0.42173
	156.46	8.90585	156.58	8.4013	156.7	8.78364	155.78	3.48843	157.22	3.22755								9.82763	0.40367
	156.66	8.91574	156.78	8.4101	156.92	8.79311	155.98	3.47908	157.22	3.2279								9.837	0.38743
	156.86	8.91725	156.98	8.41702	156.92	8.80033	156.18	3.47923	157.42	3.22845								9.846	0.3764
	157.06	8.93762	157.2	8.41756	157.12	8.80934	156.18	3.49137	157.62	3.23538								9.85525	0.36736
	157.06	8.95154	157.2	8.42463	157.32	8.81822	156.38	3.49451	157.62	3.23716								9.86475	0.35925
	157.28	8.94907	157.4	8.43192	157.52	8.82424	156.6	3.49723	157.82	3.24078								9.87463	0.35188
	157.48	8.96786	157.6	8.42296	157.52	8.83887	156.8	3.49918	158.02	3.24372								9.88375	0.34568
	157.48	8.99149	157.6	8.42636	157.72	8.84623	156.8	3.50096	158.22	3.24017								9.89288	0.33991
	157.68	9.01145	157.8	8.42909	157.92	8.85284	157	3.51549	158.22	3.24327								9.90238	0.33442
	157.88	9.03201	158	8.43527	158.14	8.85676	157.24	3.5072	158.42	3.24675								9.91125	0.32949
	158.08	9.07614	158.2	8.45685	158.14	8.86948	157.24	3.50939	158.62	3.25125								9.9215	0.32436
	158.08	9.08024	158.2	8.47365	158.34	8.88031	157.44	3.53384	158.62	3.25118								9.93113	0.32008
	158.28	9.10291	158.4	8.47586	158.54	8.88817	157.68	3.52617	158.82	3.2533								9.94013	0.316
	158.52	9.10156	158.62	8.48215	158.54	8.90293	157.68	3.52038	159.02	3.25297								9.94963	0.31178
	158.52	9.10989	158.62	8.49277	158.74	8.90757	157.88	3.54403	159.22	3.25422								9.95875	0.30845
	158.72	9.15556	158.82	8.49509	158.94	8.91257	158.14	3.56648	159.22	3.25515								9.96825	0.30743
	158.94	9.17536	159.02	8.50783	159.14	8.9214	158.14	3.57534	159.42	3.25557								9.97763	0.31002
	159.14	9.23201	159.22	8.5206	159.14	8.93407	158.34	3.58332	159.64	3.25611								9.9875	0.31731
	159.14	9.26638	159.22	8.52434	159.34	8.93983	158.56	3.58263	159.84	3.25737								9.9965	0.32834
	159.34	9.28918	159.42	8.53562	159.54	8.93684	158.56	3.57766	159.84	3.25763								10.0056	0.34249
	159.54	9.28459	159.62	8.53945	159.74	8.94126	158.76	3.57873	160.04	3.25877								10.015	0.36283
	159.54	9.29206	159.62	8.54429	159.74	8.95477	158.98	3.58643	160.24	3.25927								10.0244	0.38949
	159.74	9.298	159.82	8.55529	159.94	8.9636	159.18	3.58598	160.24	3.25963								10.0345	0.43099
	159.96	9.26685	160.02	8.55876	160.14	8.98229	159.18	3.60468	160.44	3.25967								10.044	0.48773
	159.96	9.25988	160.22	8.56052	160.14	8.98774	159.38	3.60887	160.66	3.26033								10.053	0.54879
	160.16	9.24412	160.22	8.55604	160.36	8.99497	159.6	3.62154	160.66	3.26065								10.0625	0.61591
	160.36	9.25204	160.42	8.55401	160.56	8.9947	159.6	3.59533	160.86	3.26066								10.0717	0.68946
	160.58	9.25415	160.64	8.57094	160.76	9.00255	159.8	3.5934	161.06	3.26143								10.0809	0.75834
	160.58	9.27556	160.64	8.59957	160.76	9.00416	160	3.6129	161.26	3.26188								10.0902	0.82689
	160.78	9.27423	160.84	8.60557	160.98	9.00737	160.2	3.64121	161.26	3.2625								10.0994	0.88316
	161	9.31539	161.04	8.6148	161.16	9.01678	160.2	3.66393	161.46	3.26166								10.1088	0.93619
	161	9.31878	161.24	8.62239	161.16	9.02632	160.42	3.68996	161.66	3.26311								10.118	0.9768
	161.2	9.32609	161.24	8.61493	161.38	9.03088	160.42	3.71189	161.66	3.26336								10.1275	1.01317
	161.42	9.34603	161.44	8.61996	161.58	9.03467	160.68	3.72106	161.86	3.26477								10.1374	1.0447
	161.62	9.378	161.66	8.62428	161.58	9.04346	160.88	3.72701	162.06	3.26504								10.1464	1.07269
	161.62	9.36849	161.86	8.62201	161.78	9.05261	161.08	3.73319	162.26	3.26561								10.1574	1.0929
	161.82	9.37826	161.86	8.64132	161.98	9.06402	161.08	3.73938	162.26	3.26451								10.1669	1.10783
	162.04	9.40546	162.06	8.64561	162.18	9.07611	161.28	3.75258	162.46	3.26682								10.1761	1.11686
	162.04	9.42499	162.26	8.64523	162.18	9.10645	161.52	3.8106	162.68	3.26721								10.1854	1.12261
	162.24	9.42782	162.26	8.6499	162.38	9.10574	161.52	3.81384	162.88	3.26866								10.1949	1.12948
	162.44	9.4269	162.46	8.64799	162.6	9.12086	161.72	3.81544	162.88	3.26889								10.2044	1.13221
	162.64	9.45054	162.66	8.66603	162.6	9.12656	161.92	3.81665	163.08	3.26935								10.2134	1.13253
	162.64	9.47083	162.86	8.66424	162.8	9.13576	162.12	3.81803	163.28	3.26906								10.2229	1.13375
	162.84	9.46346	162.86	8.66846	163	9.14767	162.12	3.81895	163.28	3.26965								10.2317	1.13122
	163.06	9.47305	163.08	8.70148	163.2	9.14839	162.32	3.81977	163.48	3.26874								10.2414	1.12703
	163.06	9.477	163.28	8.70964	163.2	9.16262	162.54	3.82188	163.7	3.26922								10.2504	1.12213
	163.28	9.48644	163.28	8.71647	163.4	9.17628	162.74	3.81914	163.9	3.26944								10.2598	1.11464
	163.5	9.48124	163.48	8.72282	163.6	9.16471	162.74	3.8206	163.9	3.26973								10.2686	1.10746
	163.5	9.50757	163.68	8.73022	163.6	9.18474	162.94	3.82303	164.1	3.27004								10.2777	1.09686
	163.7	9.522	163.68	8.73187	163.82	9.19759	163.16	3.82477	164.3	3.26991								10.287	1.08684
	163.94	9.50951	163.88	8.74775	164.02	9.20339	163.16	3.82601	164.3	3.26985								10.2964	1.07464
	163.94	9.57445	164.08	8.75673	164.22	9.20156	163.38	3.82811	164.5	3.26961								10.3056	1.06247
	164.14	9.59153	164.28	8.76475	164.22	9.22012	163.6	3.83045	164.72	3.27003								10.3148	1.04592
	164.38	9.58202	164.28	8.77451	164.42	9.23346	163.6	3.83202	164.92	3.27034								10.3239	1.0276
	164.38	9.59058	164.48	8.78309	164.62	9.25264	163.82	3.83438	164.92	3.27111								10.3331	1.00561
	164.58	9.57029	164.7	8.79098	164.62	9.25705	164.02	3.83488	165.12	3.27184								10.3426	0.98609
	164.78	9.59191	164.7	8.79695	164.82	9.26888	164.02	3.83591	165.32	3.27212								10.3517	0.97317
	165	9.64815	164.9	8.80645	165.04	9.27923	164.24	3.83767	165.32	3.27284								10.361	0.96263
	165	9.65705	165.1	8.82128	165.24	9.28311	164.44	3.83966	165.52	3.2737								10.3704	0.95377
	165.2	9.66857	165.3	8.82722	165.24	9.28842	164.64	3.84446	165.72	3.27312								10.3795	0.9463
	165.44	9.69659	165.3	8.8327	165.44	9.28551	164.64	3.85242	165.92	3.2733								10.3887	0.93985
	165.44	9.72961	165.5	8.83886	165.64	9.28935	164.84	3.85498	165.92	3.27549								10.3987	0.93341
	165.66	9.75972	165.7	8.8307	165.84	9.29733	165.06	3.85627	166.12	3.27593								10.4081	0.92792
	165.86	9.83504	165.7	8.84509	165.84	9.30238	165.28	3.85978	166.34	3.27687								10.4172	0.92277
	165.86	9.84863	165.92	8.84985	166.04	9.31402	165.28	3.86114	166.34	3.28036								10.4268	0.91826
	166.06	9.86604	166.12	8.85228	166.24	9.32665	165.48	3.86188	166.54	3.27935								10.4359	0.91401
	166.26	9.89467	166.32	8.86532	166.24	9.33356	165.7	3.86488	166.74	3.281								10.4449	0.90998
	166.46	9.91055	166.32	8.8765	166.44	9.34248	165.7	3.86677	166.74	3.28119								10.4543	0.90628
	166.46	9.98161	166.52	8.87388	166.66	9.36858	165.92	3.87204	166.94	3.28218								10.4635	0.90145
	166.68	9.99467	166.72	8.87909	166.66	9.37978	166.12	3.87376	167.14	3.28401								10.4734	0.90501
	166.88	10.0072	166.92	8.88004	166.86	9.38741	166.12	3.87488	167.36	3.28398								10.4827	0.91449
	166.88	10.0119	166.92	8.8798	167.06	9.40213	166.32	3.8764	167.36	3.2843								10.4923	0.92814
	167.1	10.0205	167.12	8.87699	167.26	9.40953	166.52	3.87855	167.54	3.2853								10.5013	0.94699
	167.3	10.0864	167.32	8.86843	167.26	9.42319	166.74	3.87927	167.76	3.28463								10.5106	0.96325
	167.5	10.082	167.32	8.86705	167.46	9.43411	166.74	3.88167	167.76	3.28476								10.52	0.9765
	167.5	10.0633	167.52	8.89184	167.68	9.43889	166.94	3.88402	167.96	3.28616								10.5295	0.98895
	167.7	10.077	167.74	8.88687	167.86	9.44616	167.16	3.8844	168.16	3.28672								10.5388	1.00339
	167.92	10.1222	167.94	8.90321	167.86	9.45548	167.16	3.88562	168.36	3.28648								10.5489	1.01734
	167.92	10.1337	167.94	8.92273	168.08	9.46896	167.36	3.88584	168.36	3.2859								10.5579	1.02879
	168.12	10.2507	168.14	8.93961	168.28	9.47601	167.56	3.88599	168.56	3.28591								10.5674	1.03778
	168.34	10.2486	168.34	8.94172	168.28	9.48127	167.76	3.87927	168.78	3.28681								10.5764	1.04635
	168.54	10.242	168.34	8.9509	168.48	9.4888	167.76	3.80429	168.78	3.28277								10.586	1.05329
	168.54	10.3565	168.54	8.96996	168.68	9.50045	167.96	3.80286	168.98	3.28286								10.5953	1.0589
	168.74	10.3217	168.74	8.97356	168.68	9.50991	168.18	3.80033	169.18	3.28193								10.6045	1.06038
	168.94	10.3122	168.94	8.97563	168.88	9.5191	168.4	3.80192	169.38	3.28364								10.6141	1.05843
	168.94	10.3412	168.94	8.98203	169.1	9.5228	168.4	3.80318	169.38	3.28377								10.6236	1.05346
	169.16	10.3823	169.14	8.9768	169.28	9.53801	168.6	3.80321	169.58	3.28365								10.6326	1.0478
	169.38	10.3648	169.36	8.9789	169.28	9.55032	168.84	3.72591	169.8	3.28388								10.6421	1.03463
	169.38	10.3584	169.36	9.00358	169.5	9.56058	168.84	3.71596	169.8	3.28471								10.651	1.02187
	169.58	10.3663	169.56	9.02086	169.7	9.57557	169.04	3.71903	170	3.28474								10.661	1.00032
	169.78	10.3729	169.76	9.01322	169.9	9.58173	169.26	3.71702	170.2	3.28448								10.6705	0.97409
	169.98	10.3659	169.96	9.01898	169.9	9.58477	169.26	3.71813	170.4	3.28537								10.6795	0.94674
	169.98	10.3026	169.96	9.03712	170.1	9.59708	169.46	3.72131	170.4	3.28433								10.6889	0.91348
	170.2	10.2724	170.16	9.05243	170.3	9.59485	169.66	3.72777	170.6	3.28498								10.6982	0.87492
	170.42	10.2206	170.38	9.06202	170.3	9.59427	169.86	3.75363	170.82	3.2865								10.7079	0.83583
	170.42	10.1919	170.38	9.06348	170.5	9.608	169.86	3.79855	170.82	3.28952								10.7172	0.78953
	170.62	10.1714	170.58	9.07155	170.72	9.62219	170.06	3.80617	171.02	3.3076								10.7267	0.74529
	170.82	10.1685	170.78	9.06475	170.72	9.62915	170.3	3.89002	171.22	3.3096								10.7359	0.70113
	171.02	10.1783	170.98	9.07047	170.92	9.63914	170.3	3.9214	171.42	3.30933								10.745	0.66245
	171.02	10.2346	170.98	9.06672	171.12	9.6465	170.5	3.90911	171.42	3.31155								10.754	0.62394
	171.22	10.28	171.18	9.07571	171.32	9.6573	170.72	3.90291	171.62	3.31572								10.7635	0.58803
	171.44	10.2551	171.38	9.07763	171.32	9.66284	170.72	3.89436	171.82	3.31716								10.7734	0.55181
	171.44	10.2606	171.38	9.0769	171.52	9.67554	170.92	3.89487	172.02	3.32288								10.7829	0.52503
	171.64	10.2549	171.58	9.08513	171.72	9.68067	171.12	3.89083	172.02	3.48656								10.7922	0.50032
	171.84	10.2487	171.78	9.09229	171.92	9.68554	171.32	3.88181	172.22	3.48651								10.8018	0.47753
	172.06	10.245	171.98	9.09251	171.92	9.69124	171.32	3.87781	172.44	3.48788								10.8115	0.45662
	172.06	10.2437	171.98	9.09867	172.14	9.6974	171.54	3.87589	172.64	3.48657								10.8215	0.43493
	172.26	10.2651	172.2	9.10477	172.34	9.70213	171.74	3.86828	172.64	3.48617								10.831	0.41626
	172.46	10.27	172.4	9.10788	172.34	9.70914	171.74	3.86869	172.84	3.48603								10.84	0.40051
	172.46	10.2694	172.6	9.11779	172.54	9.72306	171.94	3.86182	173.04	3.48448								10.8496	0.38922
	172.66	10.2428	172.6	9.12043	172.74	9.72966	172.16	3.86041	173.04	3.48582								10.8592	0.3799
	172.86	10.238	172.8	9.12735	172.74	9.73956	172.36	3.85454	173.24	3.48581								10.8686	0.37208
	173.06	10.2015	173	9.13958	172.96	9.74741	172.36	3.84939	173.46	3.47873								10.8776	0.36543
	173.06	10.1965	173	9.15697	173.16	9.75914	172.58	3.85315	173.46	3.47692								10.8871	0.35895
	173.26	10.1865	173.2	9.16672	173.34	9.76856	172.78	3.87366	173.66	3.47709								10.897	0.3526
	173.48	10.193	173.42	9.16461	173.34	9.77325	172.78	3.86942	173.86	3.47747								10.9064	0.34736
	173.48	10.2402	173.42	9.17301	173.54	9.7938	172.98	3.86514	174.06	3.47773								10.9157	0.34234
	173.68	10.2697	173.62	9.18659	173.76	9.82798	173.2	3.86102	174.06	3.47725								10.925	0.33778
	173.88	10.3478	173.82	9.1948	173.96	9.84301	173.2	3.85752	174.26	3.47671								10.935	0.33293
	174.08	10.4072	174.02	9.20601	173.96	9.85069	173.4	3.85347	174.48	3.47708								10.944	0.32891
	174.08	10.4215	174.02	9.21929	174.16	9.87246	173.62	3.85006	174.68	3.47782								10.9534	0.32482
	174.28	10.4445	174.22	9.22969	174.36	9.87647	173.82	3.84599	174.68	3.47914								10.9629	0.32179
	174.52	10.4627	174.44	9.23609	174.36	9.87607	173.82	3.84142	174.88	3.47914								10.9721	0.32106
	174.52	10.4734	174.44	9.22988	174.56	9.88686	174.02	3.83747	175.08	3.4802								10.9812	0.32411
	174.72	10.5236	174.64	9.24161	174.78	9.87116	174.3	3.8341	175.08	3.48168								10.9906	0.33179
	174.92	10.5108	174.84	9.24636	174.98	9.8646	174.3	3.83158	175.28	3.48072								10.9998	0.34306
	175.12	10.5439	175.04	9.26162	174.98	9.88164	174.5	3.82903	175.5	3.48178								11.0096	0.36025
	175.12	10.5188	175.04	9.26623	175.18	9.90024	174.7	3.82678	175.7	3.4796								11.0188	0.38057
	175.34	10.4866	175.24	9.27212	175.38	9.90002	174.7	3.82584	175.7	3.4793								11.0279	0.40794
	175.54	10.4753	175.44	9.26982	175.38	9.90208	174.9	3.82503	175.9	3.48174								11.0374	0.4462
	175.54	10.4643	175.44	9.27765	175.58	9.91162	175.14	3.81928	176.1	3.48136								11.0473	0.50294
	175.74	10.4759	175.64	9.28227	175.8	9.92215	175.14	3.81481	176.1	3.4813								11.0565	0.56376
	175.94	10.4962	175.84	9.28416	175.8	9.93856	175.34	3.81736	176.3	3.4815								11.0657	0.6306
	176.16	10.5218	176.04	9.29137	176	9.9602	175.54	3.81408	176.52	3.48052								11.0747	0.70517
	176.16	10.5582	176.04	9.29583	176.2	9.95601	175.74	3.81003	176.52	3.47673								11.0846	0.78308
	176.36	10.5667	176.24	9.30998	176.4	9.95637	175.74	3.80635	176.72	3.47607								11.094	0.85133
	176.58	10.5851	176.46	9.30628	176.4	9.96279	175.94	3.80359	176.92	3.47662								11.1036	0.90968
	176.58	10.5931	176.46	9.31216	176.6	9.97203	176.22	3.75823	177.12	3.47876								11.1126	0.96066
	176.78	10.5807	176.66	9.31648	176.8	9.98706	176.22	3.75952	177.12	3.48035								11.1219	1.00093
	177	10.6254	176.86	9.32461	176.8	9.98206	176.42	3.7596	177.32	3.48081								11.131	1.03522
	177	10.6421	177.06	9.32747	177	9.98915	176.62	3.71857	177.52	3.48179								11.1401	1.06299
	177.2	10.6514	177.06	9.34476	177.22	9.99924	176.62	3.71588	177.52	3.48121								11.1494	1.0892
	177.42	10.674	177.26	9.36385	177.42	10.0074	176.84	3.71783	177.74	3.48115								11.1593	1.11045
	177.64	10.7037	177.48	9.36595	177.42	10.0299	177.04	3.71915	177.94	3.48276								11.1687	1.12563
	177.64	10.8013	177.48	9.382	177.62	10.0651	177.24	3.71835	178.14	3.48136								11.1777	1.13395
	177.84	10.8194	177.68	9.38734	177.82	10.0731	177.24	3.71654	178.14	3.48113								11.1871	1.14223
	178.06	10.801	177.88	9.38794	177.82	10.0728	177.44	3.71221	178.34	3.48535								11.1962	1.14849
	178.06	10.8534	178.08	9.41226	178.02	10.08	177.66	3.71206	178.54	3.48955								11.2054	1.15289
	178.28	10.8642	178.08	9.41192	178.24	10.0726	177.66	3.71277	178.54	3.49269								11.2146	1.155
	178.5	10.8497	178.28	9.41643	178.44	10.0809	177.86	3.71053	178.74	3.49162								11.2246	1.15562
	178.5	10.8775	178.48	9.42604	178.44	10.0863	178.08	3.70777	178.94	3.49312								11.234	1.15058
	178.72	10.8231	178.48	9.43279	178.64	10.084	178.28	3.7106	179.14	3.49563								11.2431	1.1456
	178.92	10.8363	178.68	9.43104	178.84	10.0918	178.28	3.6738	179.14	3.49186								11.2526	1.14027
	179.12	10.9342	178.88	9.44007	178.84	10.0944	178.48	3.67996	179.36	3.49098								11.2619	1.13213
	179.12	10.9025	179.1	9.45461	179.04	10.104	178.68	3.67814	179.56	3.49358								11.271	1.12513
	179.32	10.8966	179.1	9.45269	179.24	10.1134	178.88	3.66107	179.56	3.49444								11.2804	1.11517
	179.52	10.9266	179.3	9.46746	179.44	10.1267	178.88	3.66996	179.76	3.49392								11.2896	1.1017
	179.52	10.9941	179.5	9.67197	179.44	10.1367	179.08	3.65462	179.96	3.49509								11.2991	1.08582
	179.74	10.9501	179.5	9.6856	179.64	10.152	179.3	3.64751	180.16	3.49622								11.3084	1.07326
	179.94	10.8719	179.7	9.69657	179.84	10.1708	179.3	3.64583	180.16	3.49666								11.318	1.05617
	180.14	10.8829	179.9	9.70267	180.04	10.1796	179.5	3.64262	180.36	3.49704								11.3272	1.03591
	180.14	10.8898	180.1	9.71074	180.04	10.1846	179.7	3.64028	180.58	3.49869								11.3365	1.01182
	180.34	10.9427	180.1	9.71488	180.26	10.2042	179.9	3.63864	180.78	3.50056								11.3456	0.99331
	180.56	10.9694	180.3	9.72284	180.46	10.2234	179.9	3.6365	180.78	3.49932								11.3549	0.98038
	180.56	11.0533	180.52	9.73305	180.66	10.2297	180.1	3.63381	180.98	3.49993								11.3643	0.96988
	180.76	11.0319	180.52	9.73688	180.66	10.2521	180.32	3.63141	181.18	3.50152								11.3741	0.96073
	180.96	11.0321	180.72	9.74866	180.86	10.2856	180.32	3.6334	181.18	3.49995								11.3834	0.95339
	181.18	11.0845	180.92	9.75163	181.06	10.2893	180.54	3.63311	181.38	3.49987								11.3925	0.94681
	181.18	11.1457	181.12	9.81142	181.06	10.3275	180.74	3.63147	181.6	3.50228								11.4015	0.94101
	181.38	11.2022	181.12	9.81382	181.26	10.3437	180.94	3.62946	181.8	3.50469								11.4106	0.93572
	181.6	11.1821	181.32	9.81984	181.48	10.358	180.94	3.632	181.8	3.50483								11.4202	0.93049
	181.6	11.1565	181.54	9.82238	181.48	10.3687	181.14	3.63095	182	3.50577								11.4294	0.92582
	181.8	11.1815	181.54	9.82241	181.68	10.3776	181.36	3.62881	182.2	3.5039								11.4386	0.92159
	182.02	11.1998	181.74	9.82411	181.88	10.387	181.56	3.62687	182.2	3.50209								11.4476	0.91739
	182.22	11.1855	181.94	9.83673	182.08	10.3949	181.56	3.62445	182.4	3.50355								11.457	0.91383
	182.22	11.1617	182.14	9.84031	182.08	10.3994	181.76	3.62599	182.62	3.503								11.4663	0.90762
	182.42	11.1149	182.14	9.85201	182.28	10.4156	181.96	3.62416	182.82	3.50258								11.4751	0.91087
	182.64	11.1436	182.34	9.8641	182.5	10.4194	182.18	3.62373	182.82	3.50374								11.4853	0.92214
	182.64	11.1796	182.54	9.87399	182.5	10.3998	182.18	3.62149	183.02	3.50355								11.4944	0.93599
	182.84	11.1874	182.74	9.90048	182.7	10.4084	182.38	3.6198	183.22	3.50265								11.5034	0.95513
	183.04	11.2035	182.74	9.92516	182.9	10.3848	182.58	3.62018	183.22	3.50171								11.5131	0.97321
	183.24	11.2075	182.94	9.9523	183.1	10.3926	182.58	3.62485	183.42	3.50155								11.5224	0.98942
	183.24	11.2096	183.14	9.95108	183.1	10.4021	182.78	3.6284	183.64	3.50195								11.5333	1.00534
	183.44	11.2289	183.14	9.95298	183.3	10.4077	183	3.63607	183.84	3.50174								11.5424	1.01931
	183.66	11.2656	183.34	9.95389	183.5	10.4221	183.2	3.63746	183.84	3.50287								11.5515	1.03183
	183.66	11.2661	183.56	9.9623	183.5	10.4304	183.2	3.63833	184.04	3.5015								11.5611	1.04364
	183.86	11.3172	183.56	9.97018	183.72	10.4267	183.42	3.63041	184.24	3.50236								11.5705	1.05551
	184.08	11.3243	183.76	9.99281	183.92	10.4338	183.62	3.6282	184.24	3.50297								11.5799	1.06614
	184.28	11.4004	183.96	10.0044	184.12	10.4476	183.62	3.62825	184.44	3.50264								11.5894	1.07315
	184.28	11.5032	184.16	10.0036	184.12	10.4672	183.82	3.61976	184.64	3.50336								11.5989	1.07635
	184.48	11.5487	184.16	10.02	184.32	10.4827	184.04	3.61939	184.64	3.50212								11.6079	1.07963
	184.72	11.5842	184.36	10.0344	184.52	10.4946	184.24	3.62034	184.84	3.50077								11.617	1.07773
	184.72	11.6122	184.58	10.0389	184.72	10.4991	184.24	3.61816	185.06	3.49985								11.6265	1.07409
	184.92	11.5783	184.58	10.0465	184.72	10.5184	184.44	3.61779	185.26	3.50091								11.6357	1.06679
	185.14	11.5821	184.78	10.057	184.92	10.5227	184.64	3.61894	185.26	3.49993								11.6448	1.05652
	185.14	11.5768	184.98	10.073	185.12	10.5313	184.64	3.61837	185.46	3.49998								11.6544	1.03902
	185.34	11.6224	185.18	10.0896	185.12	10.5413	184.86	3.61959	185.66	3.50006								11.6634	1.01992
	185.56	11.6222	185.18	10.095	185.32	10.5492	185.06	3.62019	185.66	3.50029								11.6726	0.99331
	185.56	11.6119	185.38	10.0807	185.54	10.5901	185.26	3.72738	185.86	3.50007								11.6817	0.96883
	185.78	11.7563	185.58	10.0786	185.54	10.6051	185.26	3.72543	186.06	3.50069								11.6907	0.93715
	185.98	11.7535	185.58	10.0946	185.74	10.612	185.46	3.72542	186.28	3.50283								11.7003	0.89965
	186.18	11.7498	185.78	10.0956	185.94	10.6194	185.7	3.72502	186.28	3.50276								11.7101	0.85342
	186.18	11.7257	185.98	10.0992	186.14	10.6214	185.7	3.7247	186.48	3.50405								11.7194	0.80842
	186.4	11.7695	186.18	10.105	186.14	10.6386	185.9	3.7262	186.68	3.50417								11.7286	0.76635
	186.6	11.8001	186.18	10.1103	186.34	10.6614	186.14	3.72625	186.88	3.50471								11.738	0.71642
	186.6	11.87	186.38	10.1184	186.56	10.6637	186.14	3.72528	186.88	3.50494								11.7476	0.67302
	186.8	11.9168	186.6	10.1464	186.56	10.6722	186.34	3.7158	187.08	3.50523								11.757	0.6329
	187.02	11.9336	186.8	10.1589	186.76	10.687	186.62	3.71722	187.28	3.50458								11.7662	0.59592
	187.22	11.8955	186.8	10.167	186.96	10.7063	186.62	3.72	187.28	3.50518								11.7754	0.56567
	187.22	11.8855	187	10.1831	187.16	10.7131	186.82	3.72039	187.5	3.50504								11.7846	0.53891
	187.42	11.8276	187.2	10.1901	187.16	10.7214	187.08	3.72153	187.7	3.50556								11.794	0.51411
	187.66	11.8031	187.2	10.1861	187.36	10.7311	187.08	3.72558	187.9	3.5065								11.8033	0.49173
	187.66	11.8159	187.4	10.1852	187.58	10.741	187.28	3.72639	187.9	3.50636								11.8127	0.47041
	187.88	11.8442	187.62	10.1892	187.76	10.7472	187.48	3.72406	188.1	3.50708								11.822	0.45094
	188.08	11.8516	187.62	10.2023	187.76	10.7491	187.48	3.75938	188.3	3.50931								11.8315	0.4323
	188.08	11.9232	187.82	10.2125	187.98	10.7623	187.7	3.75345	188.3	3.50967								11.8406	0.41533
	188.3	11.969	188.02	10.2277	188.18	10.7624	187.9	3.7409	188.5	3.51047								11.8505	0.40266
	188.5	11.9323	188.22	10.2416	188.18	10.7679	188.1	3.7413	188.72	3.51114								11.86	0.39317
	188.7	11.913	188.22	10.2575	188.38	10.7915	188.1	3.72864	188.72	3.51197								11.8694	0.38506
	188.7	11.9022	188.42	10.2532	188.58	10.8041	188.3	3.72152	188.92	3.51208								11.8789	0.37769
	188.9	11.9042	188.64	10.2542	188.58	10.806	188.52	3.73118	189.12	3.51289								11.8878	0.37111
	189.12	11.9469	188.64	10.2678	188.8	10.8138	188.52	3.73486	189.32	3.51245								11.8972	0.36486
	189.12	11.9785	188.84	10.2824	189	10.8337	188.72	3.73281	189.32	3.51271								11.9066	0.3596
	189.32	11.9696	189.04	10.2992	189.2	10.8414	188.94	3.72959	189.52	3.51277								11.9157	0.35415
	189.52	11.9882	189.24	10.3157	189.2	10.8523	189.14	3.72272	189.74	3.51139								11.9258	0.34941
	189.72	12.0241	189.24	10.3246	189.4	10.8621	189.14	3.71868	189.74	3.51107								11.9356	0.3447
	189.72	12.0465	189.44	10.3294	189.6	10.8704	189.34	3.71615	189.94	3.511								11.9451	0.33999
	189.92	12.0357	189.64	10.3404	189.8	10.8809	189.6	3.71356	190.14	3.50964								11.9541	0.33615
	190.14	12.0177	189.84	10.3386	189.8	10.8916	189.6	3.70964	190.34	3.51046								11.9633	0.33204
	190.14	11.9705	189.84	10.3401	190	10.8991	189.8	3.70639	190.34	3.51148								11.9725	0.33055
	190.34	11.9588	190.04	10.348	190.22	10.9197	190.02	3.7023	190.54	3.51201								11.9817	0.33285
	190.56	11.9698	190.26	10.3447	190.22	10.9373	190.02	3.68997	190.76	3.51404								11.9909	0.33889
	190.76	11.9466	190.26	10.3515	190.42	10.9507	190.22	3.68359	190.96	3.51564								12.0002	0.35018
	190.76	11.9313	190.46	10.353	190.62	10.961	190.48	3.67864	190.96	3.51645								12.0094	0.36475
	190.96	11.9363	190.66	10.3643	190.62	10.9625	190.48	3.67338	191.16	3.51702								12.0189	0.38381
	191.18	11.9728	190.86	10.3808	190.82	10.975	190.68	3.66921	191.36	3.51773								12.0281	0.40871
	191.18	12.0178	190.86	10.3868	191.02	10.9861	190.9	3.66042	191.36	3.51987								12.0371	0.44201
	191.38	12.1203	191.06	10.4022	191.22	10.9893	190.9	3.65693	191.56	3.51846								12.0464	0.48659
	191.58	12.1139	191.26	10.4267	191.22	10.9891	191.1	3.6603	191.76	3.51929								12.0556	0.55116
	191.8	12.1043	191.46	10.4301	191.42	10.9983	191.34	3.65975	191.96	3.52224								12.0646	0.6115
	191.8	12.0465	191.46	10.4375	191.64	11.0131	191.34	3.66069	191.96	3.52361								12.0739	0.6836
	192	11.98	191.66	10.442	191.64	11.0275	191.54	3.65921	192.16	3.52299								12.0835	0.76001
	192.22	12.0107	191.88	10.4532	191.84	11.0363	191.74	3.65812	192.36	3.52184								12.0924	0.83197
	192.22	12.1173	191.88	10.5024	192.04	11.0429	191.98	3.65981	192.36	3.52322								12.1019	0.8976
	192.42	12.1126	192.08	10.5174	192.24	11.0454	191.98	3.66508	192.56	3.52404								12.1113	0.95355
	192.64	12.1982	192.28	10.5275	192.24	11.05	192.18	3.67039	192.76	3.52466								12.1201	1.00208
	192.84	12.2476	192.28	10.5448	192.44	11.0596	192.38	3.66552	192.96	3.525								12.1293	1.03623
	192.84	12.2414	192.48	10.5639	192.66	11.0703	192.38	3.65711	193.16	3.5236								12.1387	1.06735
	193.04	12.2605	192.68	10.5704	192.66	11.0668	192.6	3.65587	193.16	3.52303								12.1479	1.10027
	193.26	12.2653	192.88	10.5816	192.86	11.0759	192.8	3.65005	193.36	3.52276								12.1575	1.12336
	193.26	12.2789	192.88	10.5871	193.06	11.0811	193	3.64845	193.56	3.52271								12.1668	1.13855
	193.46	12.3678	193.08	10.5952	193.26	11.0907	193	3.64685	193.56	3.52412								12.1764	1.15302
	193.66	12.4451	193.3	10.5962	193.26	11.1002	193.2	3.64512	193.78	3.52507								12.1856	1.1648
	193.86	12.4987	193.3	10.6141	193.46	11.0964	193.42	3.63676	193.98	3.52344								12.195	1.16907
	193.86	12.5533	193.5	10.6227	193.68	11.0958	193.42	3.63376	193.98	3.52019								12.2043	1.17246
	194.08	12.5967	193.7	10.6223	193.68	11.1109	193.62	3.63261	194.18	3.51939								12.2134	1.17582
	194.28	12.7442	193.9	10.6308	193.88	11.1316	193.82	3.63222	194.4	3.52113								12.2234	1.17544
	194.28	12.7485	193.9	10.6374	194.08	11.1442	194.02	3.63341	194.6	3.52171								12.2325	1.17383
	194.48	12.7722	194.1	10.6565	194.28	11.1601	194.02	3.63141	194.6	3.53185								12.2419	1.16946
	194.68	12.657	194.32	10.6679	194.28	11.1653	194.24	3.63016	194.8	3.52809								12.251	1.16323
	194.88	12.6972	194.52	10.7139	194.48	11.1701	194.44	3.63069	195	3.52697								12.2609	1.15564
	194.88	12.6774	194.52	10.7031	194.68	11.1796	194.44	3.63157	195	3.52204								12.2701	1.14633
	195.1	12.676	194.72	10.7047	194.68	11.2075	194.66	3.63486	195.2	3.52334								12.2791	1.13658
	195.3	12.6607	194.92	10.7207	194.9	11.2141	194.86	3.63234	195.42	3.51953								12.2884	1.1243
	195.3	12.7095	194.92	10.7355	195.1	11.2364	195.06	3.63581	195.62	3.51886								12.2976	1.1105
	195.5	12.7803	195.12	10.7427	195.3	11.2549	195.06	3.63841	195.62	3.51832								12.3069	1.09705
	195.72	12.8133	195.32	10.7454	195.3	11.2656	195.28	3.63649	195.82	3.51605								12.316	1.07837
	195.92	12.7994	195.32	10.755	195.5	11.2732	195.52	3.63565	196.02	3.51599								12.3259	1.05609
	195.92	12.8422	195.52	10.7618	195.74	11.2821	195.52	3.63789	196.02	3.51541								12.3351	1.035
	196.12	12.8934	195.74	10.7638	195.74	11.2898	195.74	3.63925	196.22	3.51324								12.3444	1.01008
	196.34	12.9559	195.94	10.7888	195.94	11.2922	195.94	3.63906	196.42	3.52253								12.3539	0.995
	196.34	12.9775	195.94	10.7961	196.14	11.3033	196.14	3.641	196.62	3.53231								12.3629	0.98381
	196.54	12.9777	196.14	10.8046	196.34	11.3172	196.14	3.64304	196.62	3.54952								12.3721	0.97474
	196.74	12.9469	196.34	10.8238	196.34	11.3321	196.34	3.64377	196.82	3.53852								12.3814	0.96724
	196.94	12.9367	196.34	10.8271	196.56	11.3431	196.56	3.64503	197.04	3.5388								12.3909	0.96004
	196.94	12.9403	196.54	10.8144	196.8	11.3475	196.56	3.64462	197.24	3.5426								12.3999	0.95385
	197.14	12.9501	196.74	10.8167	196.8	11.355	196.78	3.64818	197.24	3.55138								12.409	0.94874
	197.34	12.9795	196.94	10.8102	197	11.3607	197	3.65007	197.44	3.55084								12.4185	0.94344
	197.56	12.9477	196.94	10.8216	197.22	11.3634	197	3.65076	197.64	3.5513								12.4274	0.93864
	197.56	12.9651	197.14	10.8388	197.22	11.3828	197.22	3.65178	197.64	3.55495								12.437	0.93408
	197.76	12.946	197.36	10.8446	197.42	11.3928	197.44	3.6517	197.84	3.55484								12.4461	0.92979
	197.96	12.9419	197.36	10.862	197.62	11.4018	197.44	3.65244	198.06	3.55317								12.4556	0.9259
	197.96	12.9684	197.56	10.8692	197.82	11.4015	197.64	3.6607	198.06	3.55281								12.4646	0.92142
	198.16	13.0115	197.76	10.8778	197.82	11.4096	197.84	3.67379	198.26	3.55896								12.474	0.92088
	198.38	13.0395	197.96	10.8865	198.04	11.421	198.04	3.67421	198.46	3.58335								12.4836	0.92831
	198.58	13.0645	197.96	10.9073	198.24	11.4207	198.04	3.67554	198.66	3.594								12.4926	0.93854
	198.58	13.026	198.16	10.9224	198.24	11.4215	198.26	3.67629	198.66	3.58008								12.5019	0.95585
	198.78	13.0335	198.38	10.9455	198.44	11.4286	198.46	3.67557	198.86	3.58423								12.5117	0.98027
	198.98	13.043	198.38	10.9504	198.64	11.4317	198.46	3.67674	199.08	3.54589								12.5209	0.99531
	199.18	13.0358	198.58	10.9462	198.84	11.446	198.66	3.67287	199.08	3.52936								12.5301	1.01191
	199.18	13.0151	198.78	10.9473	198.84	11.4545	198.88	3.66768	199.28	3.54539								12.5392	1.026
	199.38	12.9978	198.98	10.9619	199.06	11.4592	199.08	3.66603	199.48	3.54733								12.5488	1.03966
	199.62	13.0163	198.98	10.9598	199.26	11.4608	199.08	3.66656	199.68	3.55561								12.5579	1.05319
	199.62	12.9857	199.18	10.9687	199.46	11.4728	199.28	3.66926	199.68	3.57787								12.5671	1.06462
	199.82	13.004	199.38	10.986	199.46	11.4838	199.5	3.67112	199.88	4.27897								12.5766	1.07687
	200.04	13.0499	199.38	10.9856	199.68	11.4978	199.5	3.67208	200.1	4.31847								12.5866	1.08669
	200.24	13.0866	199.6	10.99	199.88	11.5043	199.7	3.67237	200.1	4.40905								12.5964	1.0927
	200.24	13.1683	199.8	10.999	199.88	11.5134	199.9	3.67602	200.3	4.35193								12.606	1.09406
	200.44	13.2618	200	11.013	200.08	11.5319	200.1	3.6772	200.5	4.3417								12.6151	1.0941
	200.68	13.3677	200	11.0328	200.3	11.5392	200.1	3.67342	200.7	4.33681								12.6249	1.09066
	200.68	13.3554	200.2	11.0695	200.5	11.545	200.32	3.6698	200.7	4.31009								12.6342	1.0851
	200.9	13.4005	200.4	11.074	200.5	11.5559	200.54	3.67323	200.9	4.30095								12.6434	1.07727
	201.1	13.3806	200.4	11.0968	200.7	11.5604	200.54	3.65983	201.12	4.25995								12.6529	1.06416
	201.1	13.3235	200.6	11.1131	200.9	11.564	200.76	3.64628	201.32	4.24136								12.6623	1.04679
	201.3	13.3108	200.8	11.1107	201.1	11.5724	200.96	3.6396	201.32	4.23557								12.6715	1.02068
	201.58	13.3078	201	11.1158	201.1	11.5842	201.18	3.63584	201.52	4.2371								12.6806	0.99413
	201.58	13.3857	201	11.1214	201.32	11.5874	201.18	3.64083	201.72	4.23537								12.6901	0.96112
	201.78	13.3948	201.22	11.1332	201.52	11.6005	201.38	3.6423	201.72	4.21901								12.6991	0.92773
	201.98	13.4591	201.42	11.1386	201.52	11.6059	201.58	3.63595	201.92	4.20323								12.7085	0.88515
	201.98	13.485	201.62	11.1595	201.74	11.6093	201.58	3.63658	202.12	4.1998								12.7175	0.84114
	202.18	13.4252	201.62	11.1718	201.96	11.6252	201.78	3.63649	202.32	4.19705								12.7267	0.79697
	202.46	13.4257	201.82	11.174	201.96	11.6336	202	3.63872	202.32	4.22548								12.736	0.74934
	202.46	13.5413	202.02	11.1839	202.16	11.6469	202.2	3.63839	202.52	4.22118								12.7451	0.70569
[truncated: 48,108 more rows]

## Sheet: Supplementary Figure 5
	X	Y	dY
	Pattern width	Resistance
	1	3.62	0.47645
[truncated: 2 more rows]

## Sheet: Supplementary Figure 6
	X	Y	Y	Y	Y
[truncated: 14 more rows]

[truncated: 16 more sheets: Supplementary Figure 7, Supplementary Figure 8, Supplementary Figure 10, Supplementary Figure 11, Supplementary Figure 12, Supplementary Figure 14, Supplementary Figure 18, Supplementary Figure 20, Supplementary Figure 22, Supplementary Figure 24, Supplementary Figure 26, Supplementary Figure 27, Supplementary Figure 29, Supplementary Figure 31, Supplementary Figure 34, Supplementary Figure 36]
